# Supplementary material for: A county-level indicator framework for assessing schistosomiasis transmission risk in post-transmission-interruption China
Source: Infect Dis Poverty. 2026 May 18;15:58. doi: 10.1186/s40249-026-01453-6 (PMC13182038; doi:10.1186/s40249-026-01453-6)
Supplement: Supplementary file 3 — Additional file 3: Supplementary Data 1. Standardized indicator value matrix for the six pilot counties, 2020–2024 [file 40249_2026_1453_MOESM3_ESM.xlsx]

## Sheet: Sheet1
Indicators	Country	Directionality	Year	Normalized values
A1.1	Yongsheng	Risk-negative	2020	1
A1.1	Binchuan	Risk-negative	2020	0.822023
A1.1	Xiangyun	Risk-negative	2020	0.755155
A1.1	Xiantao	Risk-negative	2020	0.622471
A1.1	Qianjiang	Risk-negative	2020	0.833021
A1.1	Jiangling	Risk-negative	2020	0
A1.2	Yongsheng	Risk-negative	2020	0.892391
A1.2	Binchuan	Risk-negative	2020	1
A1.2	Xiangyun	Risk-negative	2020	1
A1.2	Xiantao	Risk-negative	2020	1
A1.2	Qianjiang	Risk-negative	2020	1
A1.2	Jiangling	Risk-negative	2020	0
A1.3	Yongsheng	Risk-positive	2020	0
A1.3	Binchuan	Risk-positive	2020	0
A1.3	Xiangyun	Risk-positive	2020	0
A1.3	Xiantao	Risk-positive	2020	0
A1.3	Qianjiang	Risk-positive	2020	0
A1.3	Jiangling	Risk-positive	2020	0
A2.1	Yongsheng	Risk-positive	2020	0
A2.1	Binchuan	Risk-positive	2020	0
A2.1	Xiangyun	Risk-positive	2020	0
A2.1	Xiantao	Risk-positive	2020	0
A2.1	Qianjiang	Risk-positive	2020	0
A2.1	Jiangling	Risk-positive	2020	0
A2.2	Yongsheng	Risk-positive	2020	0
A2.2	Binchuan	Risk-positive	2020	0
A2.2	Xiangyun	Risk-positive	2020	0
A2.2	Xiantao	Risk-positive	2020	0
A2.2	Qianjiang	Risk-positive	2020	0
A2.2	Jiangling	Risk-positive	2020	0
A3.1	Yongsheng	Risk-positive	2020	0.154763
A3.1	Binchuan	Risk-positive	2020	0
A3.1	Xiangyun	Risk-positive	2020	0.0641223
A3.1	Xiantao	Risk-positive	2020	0.501069
A3.1	Qianjiang	Risk-positive	2020	0.712502
A3.1	Jiangling	Risk-positive	2020	1
A3.2	Yongsheng	Risk-positive	2020	0
A3.2	Binchuan	Risk-positive	2020	0
A3.2	Xiangyun	Risk-positive	2020	0
A3.2	Xiantao	Risk-positive	2020	0
A3.2	Qianjiang	Risk-positive	2020	0
A3.2	Jiangling	Risk-positive	2020	0
A3.3	Yongsheng	Risk-positive	2020	0.818596
A3.3	Binchuan	Risk-positive	2020	0
A3.3	Xiangyun	Risk-positive	2020	0
A3.3	Xiantao	Risk-positive	2020	0
A3.3	Qianjiang	Risk-positive	2020	0
A3.3	Jiangling	Risk-positive	2020	0
A3.4	Yongsheng	Risk-positive	2020	0.110816
A3.4	Binchuan	Risk-positive	2020	0
A3.4	Xiangyun	Risk-positive	2020	0.0699323
A3.4	Xiantao	Risk-positive	2020	0.0242591
A3.4	Qianjiang	Risk-positive	2020	0.0991284
A3.4	Jiangling	Risk-positive	2020	1
A3.5	Yongsheng	Risk-positive	2020	0
A3.5	Binchuan	Risk-positive	2020	0
A3.5	Xiangyun	Risk-positive	2020	0
A3.5	Xiantao	Risk-positive	2020	0
A3.5	Qianjiang	Risk-positive	2020	0
A3.5	Jiangling	Risk-positive	2020	0
A4.1	Yongsheng	Risk-positive	2020	0.0937014
A4.1	Binchuan	Risk-positive	2020	0.0233938
A4.1	Xiangyun	Risk-positive	2020	0
A4.1	Xiantao	Risk-positive	2020	0.92726
A4.1	Qianjiang	Risk-positive	2020	0.949554
A4.1	Jiangling	Risk-positive	2020	0.577353
A4.2	Yongsheng	Risk-positive	2020	0
A4.2	Binchuan	Risk-positive	2020	0.597617
A4.2	Xiangyun	Risk-positive	2020	1
A4.2	Xiantao	Risk-positive	2020	0.63515
A4.2	Qianjiang	Risk-positive	2020	0.554464
A4.2	Jiangling	Risk-positive	2020	0.876559
A4.3	Yongsheng	Risk-positive	2020	0.0861244
A4.3	Binchuan	Risk-positive	2020	0
A4.3	Xiangyun	Risk-positive	2020	0
A4.3	Xiantao	Risk-positive	2020	0.880383
A4.3	Qianjiang	Risk-positive	2020	0
A4.3	Jiangling	Risk-positive	2020	0
A4.4	Yongsheng	Risk-positive	2020	0
A4.4	Binchuan	Risk-positive	2020	0
A4.4	Xiangyun	Risk-positive	2020	0
A4.4	Xiantao	Risk-positive	2020	0.739232
A4.4	Qianjiang	Risk-positive	2020	0
A4.4	Jiangling	Risk-positive	2020	0
B1.1	Yongsheng	Risk-positive	2020	0.545455
B1.1	Binchuan	Risk-positive	2020	0.852273
B1.1	Xiangyun	Risk-positive	2020	0.465909
B1.1	Xiantao	Risk-positive	2020	0.534091
B1.1	Qianjiang	Risk-positive	2020	0.454545
B1.1	Jiangling	Risk-positive	2020	0.556818
B1.2	Yongsheng	Risk-positive	2020	0.649123
B1.2	Binchuan	Risk-positive	2020	0.780702
B1.2	Xiangyun	Risk-positive	2020	0.701754
B1.2	Xiantao	Risk-positive	2020	0.535088
B1.2	Qianjiang	Risk-positive	2020	0.701754
B1.2	Jiangling	Risk-positive	2020	0.675439
B1.3	Yongsheng	Risk-positive	2020	0.503027
B1.3	Binchuan	Risk-positive	2020	0.21278
B1.3	Xiangyun	Risk-positive	2020	0.394233
B1.3	Xiantao	Risk-positive	2020	1
B1.3	Qianjiang	Risk-positive	2020	0.922027
B1.3	Jiangling	Risk-positive	2020	0.880807
B2.1	Yongsheng	Risk-negative	2020	0.0134154
B2.1	Binchuan	Risk-negative	2020	0.0529548
B2.1	Xiangyun	Risk-negative	2020	0
B2.1	Xiantao	Risk-negative	2020	1
B2.1	Qianjiang	Risk-negative	2020	0.985602
B2.1	Jiangling	Risk-negative	2020	0.949203
B2.2	Yongsheng	Risk-positive	2020	0.851775
B2.2	Binchuan	Risk-positive	2020	0.610879
B2.2	Xiangyun	Risk-positive	2020	0.229152
B2.2	Xiantao	Risk-positive	2020	0
B2.2	Qianjiang	Risk-positive	2020	0.0544589
B2.2	Jiangling	Risk-positive	2020	0.591576
B2.4	Yongsheng	Risk-positive	2020	0.0898758
B2.4	Binchuan	Risk-positive	2020	0.136855
B2.4	Xiangyun	Risk-positive	2020	0
B2.4	Xiantao	Risk-positive	2020	0.822773
B2.4	Qianjiang	Risk-positive	2020	0.959549
B2.4	Jiangling	Risk-positive	2020	0.997474
B3.1	Yongsheng	Risk-positive	2020	0.0287255
B3.1	Binchuan	Risk-positive	2020	0
B3.1	Xiangyun	Risk-positive	2020	0.0107478
B3.1	Xiantao	Risk-positive	2020	0.0673426
B3.1	Qianjiang	Risk-positive	2020	0.668997
B3.1	Jiangling	Risk-positive	2020	0.86316
B3.2	Yongsheng	Risk-positive	2020	0.448488
B3.2	Binchuan	Risk-positive	2020	0.224244
B3.2	Xiangyun	Risk-positive	2020	0.853776
B3.2	Xiantao	Risk-positive	2020	0.224244
B3.2	Qianjiang	Risk-positive	2020	0
B3.2	Jiangling	Risk-positive	2020	0.224244
B3.3	Yongsheng	Risk-negative	2020	0.78969
B3.3	Binchuan	Risk-negative	2020	0.78969
B3.3	Xiangyun	Risk-negative	2020	0.0910557
B3.3	Xiantao	Risk-negative	2020	1
B3.3	Qianjiang	Risk-negative	2020	1
B3.3	Jiangling	Risk-negative	2020	1
C1.1	Yongsheng	Risk-negative	2020	0.755722
C1.1	Binchuan	Risk-negative	2020	0.653766
C1.1	Xiangyun	Risk-negative	2020	0.364104
C1.1	Xiantao	Risk-negative	2020	0.0530922
C1.1	Qianjiang	Risk-negative	2020	0.160935
C1.1	Jiangling	Risk-negative	2020	0.85883
C1.2	Yongsheng	Risk-negative	2020	1
C1.2	Binchuan	Risk-negative	2020	0.666178
C1.2	Xiangyun	Risk-negative	2020	0.936862
C1.2	Xiantao	Risk-negative	2020	0.501767
C1.2	Qianjiang	Risk-negative	2020	0.615041
C1.2	Jiangling	Risk-negative	2020	0.74385
C2.1	Yongsheng	Risk-negative	2020	0.674571
C2.1	Binchuan	Risk-negative	2020	0.847961
C2.1	Xiangyun	Risk-negative	2020	0.561713
C2.1	Xiantao	Risk-negative	2020	0
C2.1	Qianjiang	Risk-negative	2020	0.338259
C2.1	Jiangling	Risk-negative	2020	0.384132
C2.2	Yongsheng	Risk-negative	2020	0.395714
C2.2	Binchuan	Risk-negative	2020	0.812386
C2.2	Xiangyun	Risk-negative	2020	0.6306
C2.2	Xiantao	Risk-negative	2020	0.449945
C2.2	Qianjiang	Risk-negative	2020	0
C2.2	Jiangling	Risk-negative	2020	0.291545
C2.3	Yongsheng	Risk-negative	2020	0.766712
C2.3	Binchuan	Risk-negative	2020	0.788121
C2.3	Xiangyun	Risk-negative	2020	1
C2.3	Xiantao	Risk-negative	2020	0
C2.3	Qianjiang	Risk-negative	2020	0.063601
C2.3	Jiangling	Risk-negative	2020	0.450314
C2.4	Yongsheng	Risk-negative	2020	0
C2.4	Binchuan	Risk-negative	2020	0
C2.4	Xiangyun	Risk-negative	2020	0
C2.4	Xiantao	Risk-negative	2020	0
C2.4	Qianjiang	Risk-negative	2020	0
C2.4	Jiangling	Risk-negative	2020	0
C2.5	Yongsheng	Risk-negative	2020	0.39794
C2.5	Binchuan	Risk-negative	2020	0.69897
C2.5	Xiangyun	Risk-negative	2020	1
C2.5	Xiantao	Risk-negative	2020	0.39794
C2.5	Qianjiang	Risk-negative	2020	0.09691
C2.5	Jiangling	Risk-negative	2020	0.09691
C2.6	Yongsheng	Risk-negative	2020	0.253115
C2.6	Binchuan	Risk-negative	2020	0
C2.6	Xiangyun	Risk-negative	2020	0.226603
C2.6	Xiantao	Risk-negative	2020	0.851738
C2.6	Qianjiang	Risk-negative	2020	1
C2.6	Jiangling	Risk-negative	2020	0.96722
C3.1	Yongsheng	Risk-negative	2020	1
C3.1	Binchuan	Risk-negative	2020	0.731397
C3.1	Xiangyun	Risk-negative	2020	0.12521
C3.1	Xiantao	Risk-negative	2020	0.709068
C3.1	Qianjiang	Risk-negative	2020	0.581189
C3.1	Jiangling	Risk-negative	2020	0.188903
C3.2	Yongsheng	Risk-negative	2020	0
C3.2	Binchuan	Risk-negative	2020	0
C3.2	Xiangyun	Risk-negative	2020	0
C3.2	Xiantao	Risk-negative	2020	0
C3.2	Qianjiang	Risk-negative	2020	0
C3.2	Jiangling	Risk-negative	2020	0
C4.1	Yongsheng	Risk-negative	2020	0
C4.1	Binchuan	Risk-negative	2020	0
C4.1	Xiangyun	Risk-negative	2020	0
C4.1	Xiantao	Risk-negative	2020	1
C4.1	Qianjiang	Risk-negative	2020	0
C4.1	Jiangling	Risk-negative	2020	0
C5.1	Yongsheng	Risk-negative	2020	0
C5.1	Binchuan	Risk-negative	2020	0
C5.1	Xiangyun	Risk-negative	2020	0
C5.1	Xiantao	Risk-negative	2020	0
C5.1	Qianjiang	Risk-negative	2020	0
C5.1	Jiangling	Risk-negative	2020	1
C5.2	Yongsheng	Risk-negative	2020	0.207519
C5.2	Binchuan	Risk-negative	2020	0.207519
C5.2	Xiangyun	Risk-negative	2020	0.207519
C5.2	Xiantao	Risk-negative	2020	1
C5.2	Qianjiang	Risk-negative	2020	0.207519
C5.2	Jiangling	Risk-negative	2020	0.5
C5.3	Yongsheng	Risk-negative	2020	1
C5.3	Binchuan	Risk-negative	2020	1
C5.3	Xiangyun	Risk-negative	2020	1
C5.3	Xiantao	Risk-negative	2020	1
C5.3	Qianjiang	Risk-negative	2020	1
C5.3	Jiangling	Risk-negative	2020	1
