# Supplementary material for: A county-level indicator framework for assessing schistosomiasis transmission risk in post-transmission-interruption China
Source: Infect Dis Poverty. 2026 May 18;15:58. doi: 10.1186/s40249-026-01453-6 (PMC13182038; doi:10.1186/s40249-026-01453-6)
Supplement: Supplementary file 4 — Additional file 4: Supplementary Data 2. Expert Rating Form [file 40249_2026_1453_MOESM4_ESM.xlsx]

## Sheet: Round 1
indicators	Rationality	Importance	Operability	Practical experience	Theoretical evidence	Peer awareness	Intuition	Familiarity	Expert
A	5	5	5	0.5	0.3	0.1	0.1	5	1
B	5	5	5	0.5	0.3	0.1	0.1	5	1
C	5	5	5	0.5	0.3	0.1	0.1	5	1
D	5	4	5	0.5	0.3	0.1	0.1	5	1
E	5	4	5	0.5	0.3	0.1	0.1	5	1
A	5	5	3	0.5	0.3	0.1	0.1	5	2
B	5	5	4	0.5	0.3	0.1	0.1	5	2
C	5	5	5	0.5	0.3	0.1	0.1	5	2
D	5	4	3	0.5	0.3	0.1	0.1	5	2
E	5	4	4	0.5	0.3	0.1	0.1	5	2
A	5	5	5	0.5	0.3	0.1	0.1	5	3
B	5	5	5	0.5	0.3	0.1	0.1	5	3
C	5	5	5	0.5	0.3	0.1	0.1	5	3
D	5	5	5	0.5	0.3	0.1	0.1	5	3
E	5	5	5	0.5	0.3	0.1	0.1	5	3
A	5	5	5	0.5	0.2	0.1	0.1	5	4
B	5	5	5	0.5	0.2	0.1	0.1	5	4
C	5	5	4	0.5	0.2	0.1	0.1	5	4
D	5	5	4	0.5	0.2	0.1	0.1	5	4
E	5	4	4	0.4	0.3	0.1	0.1	4	4
A	5	5	5	0.5	0.3	0.1	0.1	3	5
B	5	5	5	0.5	0.3	0.1	0.1	3	5
C	5	4	4	0.5	0.3	0.1	0.1	3	5
D	5	4	4	0.5	0.3	0.1	0.1	2	5
E	5	5	4	0.5	0.3	0.1	0.1	2	5
A	5	5	5	0.5	0.3	0.1	0.1	5	6
B	5	5	4	0.4	0.3	0.1	0.1	5	6
C	5	5	4	0.5	0.3	0.1	0.1	5	6
D	5	5	4	0.4	0.3	0.1	0.1	4	6
E	5	5	5	0.4	0.3	0.1	0.1	3	6
A	5	5	2	0.5	0.3	0.1	0.1	5	7
B	5	5	1	0.5	0.3	0.1	0.1	5	7
C	5	5	1	0.5	0.3	0.1	0.1	5	7
D	5	3	1	0.5	0.3	0.1	0.1	5	7
E	5	3	1	0.5	0.3	0.1	0.1	5	7
A	5	5	5	0.4	0.3	0.1	0.1	4	8
B	5	5	5	0.4	0.3	0.1	0.1	4	8
C	5	5	5	0.4	0.3	0.1	0.1	4	8
D	5	5	5	0.5	0.3	0.1	0.1	4	8
E	5	5	5	0.5	0.3	0.1	0.1	4	8
A	5	5	4	0.4	0.3	0.1	0.1	4	9
B	5	5	4	0.4	0.3	0.1	0.1	4	9
C	5	4	3	0.4	0.3	0.1	0.1	4	9
D	4	4	3	0.4	0.2	0.1	0.1	3	9
E	4	4	3	0.4	0.2	0.1	0.1	3	9
A	5	5	3	0.5	0.3	0.1	0.1	5	10
B	5	5	3	0.5	0.3	0.1	0.1	5	10
C	4	4	3	0.5	0.3	0.1	0.1	5	10
D	4	3	2	0.5	0.2	0.1	0.1	3	10
E	4	3	2	0.5	0.2	0.1	0.1	3	10
A	5	5	4	0.5	0.3	0.1	0.1	5	11
B	5	5	3	0.5	0.3	0.1	0.1	5	11
C	5	5	4	0.5	0.3	0.1	0.1	5	11
D	5	5	3	0.5	0.3	0.1	0.1	5	11
E	5	5	4	0.5	0.3	0.1	0.1	5	11
A	5	5	3	0.5	0.3	0.1	0.1	4	12
B	5	3	2	0.5	0.3	0.1	0.1	4	12
C	5	5	3	0.5	0.3	0.1	0.1	5	12
D	5	5	5	0.5	0.3	0.1	0.1	4	12
E	4	5	3	0.4	0.3	0.1	0.1	3	12
A	5	5	4	0.5	0.3	0.1	0.1	5	13
B	5	5	4	0.5	0.3	0.1	0.1	5	13
C	5	5	5	0.5	0.3	0.1	0.1	5	13
D	5	5	4	0.5	0.3	0.1	0.1	4	13
E	5	5	3	0.5	0.3	0.1	0.1	4	13
A	5	5	5	0.5	0.3	0.1	0.1	5	14
B	5	5	5	0.5	0.3	0.1	0.1	5	14
C	5	5	5	0.5	0.3	0.1	0.1	5	14
D	5	5	5	0.5	0.3	0.1	0.1	5	14
E	5	5	4	0.5	0.3	0.1	0.1	5	14
A	5	5	5	0.5	0.3	0.1	0.1	5	15
B	5	5	5	0.5	0.3	0.1	0.1	5	15
C	5	5	4	0.5	0.3	0.1	0.1	5	15
D	5	4	3	0.5	0.3	0.1	0.1	5	15
E	5	5	4	0.5	0.3	0.1	0.1	5	15
A	5	5	3	0.5	0.3	0.1	0.1	5	16
B	5	5	5	0.5	0.3	0.1	0.1	5	16
C	5	5	5	0.5	0.3	0.1	0.1	5	16
D	5	5	2	0.5	0.3	0.1	0.1	4	16
E	5	5	3	0.5	0.3	0.1	0.1	5	16
A	5	5	4	0.5	0.3	0.1	0.1	5	17
B	5	5	4	0.5	0.3	0.1	0.1	5	17
C	5	4	4	0.5	0.3	0.1	0.1	5	17
D	5	3	3	0.5	0.3	0.1	0.1	4	17
E	5	3	3	0.5	0.3	0.1	0.1	5	17
A	5	5	4	0.5	0.3	0.1	0.1	5	18
B	5	5	4	0.5	0.3	0.1	0.1	5	18
C	4	4	3	0.4	0.2	0.1	0.1	5	18
D	4	5	3	0.4	0.3	0.1	0.1	3	18
E	4	4	4	0.4	0.3	0.1	0.1	4	18
A	5	5	4	0.5	0.3	0.1	0.1	5	19
B	5	5	4	0.5	0.3	0.1	0.1	5	19
C	5	5	4	0.5	0.3	0.1	0.1	5	19
D	5	4	3	0.5	0.3	0.1	0.1	5	19
E	5	4	3	0.5	0.3	0.1	0.1	5	19
A	5	5	5	0.5	0.3	0.1	0.1	5	20
B	5	5	4	0.5	0.3	0.1	0.1	5	20
C	4	4	4	0.5	0.3	0.1	0.1	5	20
D	4	3	3	0.5	0.2	0.1	0.1	4	20
E	3	3	3	0.4	0.2	0.1	0.1	4	20
A	5	5	5	0.5	0.3	0.1	0.1	5	21
B	5	5	5	0.5	0.3	0.1	0.1	5	21
C	5	5	5	0.5	0.3	0.1	0.1	5	21
D	5	5	4	0.5	0.3	0.1	0.1	5	21
E	5	5	4	0.5	0.3	0.1	0.1	5	21
A	5	5	1	0.5	0.3	0.1	0.1	5	22
B	5	5	2	0.5	0.3	0.1	0.1	5	22
C	5	4	2	0.5	0.3	0.1	0.1	5	22
D	5	5	4	0.5	0.3	0.1	0.1	5	22
E	5	5	3	0.5	0.3	0.1	0.1	5	22
A	5	5	5	0.5	0.3	0.1	0.1	5	23
B	5	5	5	0.5	0.3	0.1	0.1	5	23
C	5	5	5	0.5	0.3	0.1	0.1	5	23
D	4	4	3	0.5	0.3	0.1	0.1	5	23
E	4	4	3	0.5	0.3	0.1	0.1	5	23
A	4	5	3	0.5	0.3	0.1	0.1	4	24
B	4	4	4	0.5	0.3	0.1	0.1	5	24
C	5	4	3	0.5	0.3	0.1	0.1	5	24
D	4	4	4	0.5	0.3	0.1	0.1	5	24
E	4	5	4	0.4	0.3	0.1	0.1	4	24
A	5	5	5	0.5	0.3	0.1	0.1	5	25
B	5	5	5	0.5	0.3	0.1	0.1	5	25
C	5	5	5	0.5	0.3	0.1	0.1	5	25
D	5	5	4	0.5	0.3	0.1	0.1	4	25
E	5	5	4	0.5	0.3	0.1	0.1	4	25
A	5	5	5	0.5	0.3	0.1	0.1	5	26
B	5	5	4	0.5	0.3	0.1	0.1	5	26
C	5	5	5	0.5	0.3	0.1	0.1	5	26
D	4	5	3	0.5	0.3	0.1	0.1	4	26
E	5	5	4	0.5	0.2	0.1	0.1	4	26
A	5	5	5	0.5	0.3	0.1	0.1	5	27
B	5	5	5	0.5	0.3	0.1	0.1	5	27
C	5	5	5	0.5	0.3	0.1	0.1	5	27
D	5	5	4	0.5	0.3	0.1	0.1	5	27
E	5	5	4	0.5	0.3	0.1	0.1	5	27
A	5	5	5	0.5	0.3	0.1	0.1	5	28
B	5	5	5	0.5	0.3	0.1	0.1	5	28
C	5	5	5	0.5	0.3	0.1	0.1	5	28
D	5	5	4	0.5	0.3	0.1	0.1	5	28
E	5	3	2	0.5	0.3	0.1	0.1	5	28
A	5	5	4	0.5	0.3	0.1	0.1	5	29
B	5	5	4	0.5	0.3	0.1	0.1	5	29
C	5	5	3	0.5	0.2	0.1	0.1	5	29
D	5	5	3	0.5	0.2	0.1	0.1	3	29
E	5	5	2	0.5	0.1	0.1	0.1	4	29
A	5	5	5	0.5	0.3	0.1	0.1	5	30
B	5	5	5	0.5	0.3	0.1	0.1	5	30
C	5	5	5	0.5	0.3	0.1	0.1	5	30
D	5	5	2	0.4	0.2	0.1	0.1	4	30
E	5	5	3	0.4	0.3	0.1	0.1	4	30
A	5	5	5	0.4	0.3	0.1	0.1	5	31
B	5	5	4	0.5	0.3	0.1	0.1	5	31
C	5	5	4	0.5	0.3	0.1	0.1	5	31
D	5	4	4	0.5	0.3	0.1	0.1	5	31
E	5	4	3	0.4	0.3	0.1	0.1	4	31
A1	5	5	5	0.5	0.3	0.1	0.1	5	1
A1	5	5	5	0.5	0.3	0.1	0.1	5	1
A3	5	5	5	0.5	0.3	0.1	0.1	4	1
B1	5	5	5	0.5	0.3	0.1	0.1	5	1
B2	5	5	5	0.5	0.3	0.1	0.1	5	1
C1	5	5	5	0.5	0.3	0.1	0.1	5	1
D1	5	4	5	0.5	0.3	0.1	0.1	5	1
D2	5	4	5	0.5	0.3	0.1	0.1	5	1
D3	5	4	5	0.5	0.3	0.1	0.1	5	1
D4	5	4	5	0.5	0.3	0.1	0.1	4	1
E1	3	3	5	0.5	0.3	0.1	0.1	5	1
E2	5	5	4	0.5	0.3	0.1	0.1	5	1
E3	5	5	5	0.5	0.3	0.1	0.1	5	1
E4	5	5	2	0.5	0.3	0.1	0.1	4	1
A1	5	5	5	0.5	0.3	0.1	0.1	5	2
A2	5	5	5	0.5	0.3	0.1	0.1	5	2
A3	5	5	2	0.5	0.3	0.1	0.1	5	2
B1	5	5	5	0.5	0.3	0.1	0.1	5	2
B2	5	5	4	0.5	0.3	0.1	0.1	5	2
C1	5	5	5	0.5	0.3	0.1	0.1	5	2
D1	5	4	3	0.5	0.3	0.1	0.1	5	2
D2	5	4	3	0.5	0.3	0.1	0.1	5	2
D3	4	4	3	0.5	0.3	0.1	0.1	5	2
D4	5	4	4	0.5	0.3	0.1	0.1	5	2
E1	5	5	4	0.5	0.3	0.1	0.1	5	2
E2	5	5	5	0.5	0.3	0.1	0.1	5	2
E3	5	5	5	0.5	0.3	0.1	0.1	5	2
E4	5	5	3	0.5	0.3	0.1	0.1	5	2
A1	5	5	5	0.5	0.3	0.1	0.1	5	3
A2	5	5	5	0.5	0.3	0.1	0.1	5	3
A3	5	4	5	0.5	0.3	0.1	0.1	5	3
B1	5	5	5	0.5	0.3	0.1	0.1	5	3
B2	5	5	5	0.5	0.3	0.1	0.1	5	3
C1	5	5	5	0.5	0.3	0.1	0.1	5	3
D1	5	5	5	0.5	0.3	0.1	0.1	5	3
D2	5	5	5	0.5	0.3	0.1	0.1	5	3
D3	5	5	5	0.5	0.3	0.1	0.1	5	3
D4	5	5	5	0.5	0.3	0.1	0.1	5	3
E1	5	5	5	0.5	0.3	0.1	0.1	5	3
E2	5	5	5	0.5	0.3	0.1	0.1	5	3
E3	5	5	5	0.5	0.3	0.1	0.1	5	3
E4	5	5	5	0.5	0.3	0.1	0.1	5	3
A1	5	5	5	0.5	0.3	0.1	0.1	5	4
A2	5	5	5	0.5	0.3	0.1	0.1	5	4
A3	5	4	4	0.4	0.3	0.1	0.1	4	4
B1	5	5	5	0.5	0.3	0.1	0.1	5	4
B2	5	5	3	0.4	0.2	0.1	0.1	4	4
C1	5	5	4	0.5	0.3	0.1	0.1	5	4
D1	5	5	5	0.4	0.3	0.1	0.1	5	4
D2	5	5	4	0.4	0.3	0.1	0.1	5	4
D3	5	5	4	0.4	0.3	0.1	0.1	4	4
D4	4	4	3	0.5	0.2	0.1	0.1	3	4
E1	5	5	5	0.5	0.3	0.1	0.1	5	4
E2	4	4	4	0.4	0.2	0.1	0.1	4	4
E3	5	5	4	0.5	0.2	0.1	0.1	5	4
E4	5	5	3	0.5	0.2	0.1	0.1	4	4
A1	5	5	5	0.5	0.3	0.1	0.1	3	5
A2	5	5	5	0.5	0.3	0.1	0.1	3	5
A3	5	5	3	0.4	0.3	0.1	0.1	2	5
B1	5	5	5	0.5	0.3	0.1	0.1	3	5
B2	4	4	4	0.4	0.2	0.1	0.1	1	5
C1	5	5	4	0.4	0.3	0.1	0.1	2	5
D1	3	3	3	0.5	0.2	0.1	0.1	2	5
D2	3	3	3	0.5	0.2	0.1	0.1	1	5
D3	5	4	4	0.4	0.2	0.1	0.1	2	5
D4	5	4	4	0.5	0.3	0.1	0.1	1	5
E1	5	5	5	0.5	0.3	0.1	0.1	2	5
E2	5	5	5	0.5	0.3	0.1	0.1	2	5
E3	5	5	4	0.5	0.3	0.1	0.1	2	5
E4	5	5	4	0.5	0.3	0.1	0.1	2	5
A1	5	5	5	0.3	0.3	0.1	0.1	5	6
A2	5	5	5	0.3	0.3	0.1	0.1	4	6
A3	5	5	4	0.3	0.3	0.1	0.1	3	6
B1	5	5	5	0.4	0.3	0.1	0.1	5	6
B2	5	5	4	0.3	0.3	0.1	0.1	4	6
C1	5	5	5	0.4	0.3	0.1	0.1	5	6
D1	5	5	5	0.4	0.3	0.1	0.1	4	6
D2	5	5	4	0.3	0.3	0.1	0.1	3	6
D3	5	5	5	0.4	0.3	0.1	0.1	3	6
D4	5	5	5	0.3	0.3	0.1	0.1	4	6
E1	5	5	5	0.5	0.3	0.1	0.1	3	6
E2	5	5	5	0.3	0.3	0.1	0.1	5	6
E3	5	5	5	0.5	0.3	0.1	0.1	3	6
E4	5	5	4	0.3	0.3	0.1	0.1	3	6
A1	5	5	1	0.5	0.3	0.1	0.1	5	7
A2	5	5	1	0.5	0.3	0.1	0.1	5	7
A3	5	5	2	0.5	0.3	0.1	0.1	5	7
B1	5	5	2	0.5	0.3	0.1	0.1	5	7
B2	5	5	2	0.5	0.3	0.1	0.1	5	7
C1	5	5	2	0.5	0.3	0.1	0.1	5	7
D1	4	4	2	0.5	0.3	0.1	0.1	5	7
D2	4	4	2	0.5	0.3	0.1	0.1	5	7
D3	4	3	2	0.5	0.3	0.1	0.1	5	7
D4	3	3	2	0.5	0.3	0.1	0.1	5	7
E1	5	5	2	0.5	0.3	0.1	0.1	5	7
E2	5	5	3	0.5	0.3	0.1	0.1	5	7
E3	4	3	1	0.5	0.3	0.1	0.1	5	7
E4	5	3	1	0.5	0.3	0.1	0.1	5	7
A1	5	5	5	0.4	0.3	0.1	0.1	4	8
A2	5	5	5	0.4	0.3	0.1	0.1	4	8
A3	5	5	5	0.4	0.2	0.1	0.1	3	8
B1	5	5	5	0.5	0.3	0.1	0.1	4	8
B2	5	5	5	0.4	0.3	0.1	0.1	3	8
C1	5	5	5	0.4	0.3	0.1	0.1	3	8
D1	5	4	4	0.3	0.2	0.1	0.1	2	8
D2	5	4	4	0.3	0.2	0.1	0.1	2	8
D3	4	3	2	0.3	0.1	0.1	0.1	1	8
D4	5	5	5	0.5	0.3	0.1	0.1	4	8
E1	5	5	5	0.3	0.2	0.1	0.1	3	8
E2	5	5	5	0.5	0.3	0.1	0.1	4	8
E3	5	5	5	0.5	0.3	0.1	0.1	4	8
E4	4	4	3	0.3	0.2	0.1	0.1	3	8
A1	5	5	5	0.4	0.3	0.1	0.1	5	9
A2	5	5	5	0.4	0.3	0.1	0.1	4	9
A3	5	5	3	0.4	0.3	0.1	0.1	4	9
B1	5	5	5	0.4	0.3	0.1	0.1	5	9
B2	3	5	2	0.4	0.2	0.1	0.1	4	9
C1	4	4	4	0.4	0.2	0.1	0.1	4	9
D1	4	4	4	0.4	0.3	0.1	0.1	4	9
D2	4	4	4	0.4	0.3	0.1	0.1	4	9
D3	4	4	4	0.4	0.3	0.1	0.1	3	9
D4	4	4	3	0.4	0.2	0.1	0.1	3	9
E1	3	3	3	0.4	0.2	0.1	0.1	3	9
E2	5	5	4	0.4	0.3	0.1	0.1	4	9
E3	5	5	3	0.4	0.3	0.1	0.1	3	9
E4	3	3	2	0.4	0.2	0.1	0.1	3	9
A1	5	5	3	0.5	0.3	0.1	0.1	5	10
A2	5	5	3	0.5	0.3	0.1	0.1	5	10
A3	3	1	3	0.5	0.2	0.1	0.1	4	10
B1	5	5	5	0.5	0.3	0.1	0.1	5	10
B2	5	5	5	0.5	0.3	0.1	0.1	4	10
C1	5	5	4	0.5	0.3	0.1	0.1	5	10
D1	3	3	2	0.4	0.3	0.1	0.1	3	10
D2	4	4	1	0.4	0.3	0.1	0.1	3	10
D3	5	5	3	0.5	0.3	0.1	0.1	5	10
D4	5	5	3	0.5	0.3	0.1	0.1	5	10
E1	5	5	5	0.5	0.3	0.1	0.1	5	10
E2	5	5	5	0.5	0.3	0.1	0.1	5	10
E3	5	5	5	0.5	0.3	0.1	0.1	5	10
E4	5	5	5	0.5	0.3	0.1	0.1	5	10
A1	5	5	5	0.5	0.3	0.1	0.1	5	11
A2	5	5	3	0.5	0.3	0.1	0.1	5	11
A3	4	2	2	0.5	0.2	0.1	0.1	5	11
B1	5	5	3	0.5	0.3	0.1	0.1	5	11
B2	5	5	4	0.5	0.3	0.1	0.1	5	11
C1	5	5	4	0.5	0.3	0.1	0.1	5	11
D1	5	4	3	0.4	0.3	0.1	0.1	5	11
D2	5	4	3	0.4	0.3	0.1	0.1	5	11
D3	5	4	2	0.4	0.3	0.1	0.1	4	11
D4	4	4	3	0.5	0.2	0.1	0.1	3	11
E1	5	5	3	0.5	0.3	0.1	0.1	5	11
E2	5	5	5	0.4	0.2	0.1	0.1	4	11
E3	5	5	4	0.5	0.2	0.1	0.1	5	11
E4	5	5	3	0.5	0.2	0.1	0.1	4	11
A1	4	5	3	0.5	0.3	0.1	0.1	4	12
A2	4	5	3	0.5	0.3	0.1	0.1	3	12
A3	5	3	2	0.5	0.3	0.1	0.1	4	12
B1	5	4	3	0.5	0.3	0.1	0.1	3	12
B2	4	3	2	0.4	0.3	0.1	0.1	1	12
C1	4	3	3	0.5	0.3	0.1	0.1	3	12
D1	4	4	5	0.5	0.3	0.1	0.1	4	12
D2	5	4	3	0.5	0.3	0.1	0.1	3	12
D3	4	3	3	0.5	0.3	0.1	0.1	2	12
D4	5	4	3	0.5	0.3	0.1	0.1	2	12
E1	4	5	2	0.5	0.3	0.1	0.1	3	12
E2	4	5	5	0.5	0.3	0.1	0.1	4	12
E3	4	4	3	0.5	0.3	0.1	0.1	4	12
E4	3	4	4	0.5	0.3	0.1	0.1	3	12
A1	5	5	5	0.5	0.3	0.1	0.1	5	13
A2	5	5	5	0.5	0.3	0.1	0.1	5	13
A3	5	5	4	0.5	0.3	0.1	0.1	5	13
B1	5	5	5	0.5	0.3	0.1	0.1	5	13
B2	5	5	4	0.5	0.3	0.1	0.1	5	13
C1	5	5	5	0.5	0.3	0.1	0.1	5	13
D1	5	5	5	0.5	0.3	0.1	0.1	4	13
D2	5	4	4	0.4	0.3	0.1	0.1	4	13
D3	5	5	5	0.5	0.3	0.1	0.1	4	13
D4	5	5	5	0.5	0.3	0.1	0.1	5	13
E1	5	5	5	0.5	0.3	0.1	0.1	4	13
E2	5	5	5	0.5	0.3	0.1	0.1	5	13
E3	5	5	5	0.5	0.3	0.1	0.1	5	13
E4	5	5	5	0.5	0.3	0.1	0.1	5	13
A1	5	5	5	0.5	0.3	0.1	0.1	5	14
A2	5	5	5	0.5	0.3	0.1	0.1	5	14
A3	5	5	5	0.5	0.3	0.1	0.1	5	14
B1	5	5	5	0.5	0.3	0.1	0.1	5	14
B2	5	5	4	0.5	0.3	0.1	0.1	5	14
C1	5	5	5	0.5	0.3	0.1	0.1	5	14
D1	5	5	4	0.5	0.3	0.1	0.1	5	14
D2	5	5	5	0.5	0.3	0.1	0.1	5	14
D3	4	5	4	0.5	0.3	0.1	0.1	5	14
D4	5	5	5	0.5	0.3	0.1	0.1	5	14
E1	4	4	5	0.5	0.3	0.1	0.1	5	14
E2	5	5	5	0.5	0.3	0.1	0.1	5	14
E3	5	5	5	0.5	0.3	0.1	0.1	5	14
E4	4	4	4	0.5	0.3	0.1	0.1	5	14
A1	5	5	5	0.5	0.3	0.1	0.1	5	15
A2	5	5	5	0.5	0.3	0.1	0.1	5	15
A3	5	5	5	0.5	0.3	0.1	0.1	5	15
B1	5	5	5	0.5	0.3	0.1	0.1	5	15
B2	5	5	5	0.5	0.3	0.1	0.1	5	15
C1	5	5	4	0.5	0.3	0.1	0.1	5	15
D1	5	4	2	0.3	0.3	0.1	0.1	5	15
D2	5	4	2	0.3	0.3	0.1	0.1	5	15
D3	5	4	2	0.3	0.3	0.1	0.1	5	15
D4	5	5	2	0.5	0.3	0.1	0.1	5	15
E1	5	4	3	0.5	0.3	0.1	0.1	5	15
E2	5	5	3	0.5	0.3	0.1	0.1	5	15
E3	5	5	3	0.5	0.3	0.1	0.1	5	15
E4	5	5	3	0.5	0.3	0.1	0.1	4	15
A1	5	5	5	0.5	0.3	0.1	0.1	5	16
A2	5	5	5	0.5	0.3	0.1	0.1	5	16
A3	5	5	3	0.5	0.3	0.1	0.1	4	16
B1	5	5	5	0.5	0.3	0.1	0.1	5	16
B2	5	5	3	0.5	0.3	0.1	0.1	5	16
C1	5	5	5	0.5	0.3	0.1	0.1	5	16
D1	4	4	1	0.3	0.3	0.1	0.1	5	16
D2	3	4	1	0.3	0.3	0.1	0.1	5	16
D3	5	5	1	0.3	0.3	0.1	0.1	5	16
D4	5	5	3	0.5	0.3	0.1	0.1	5	16
E1	5	5	1	0.5	0.3	0.1	0.1	5	16
E2	5	5	5	0.5	0.3	0.1	0.1	5	16
E3	5	5	5	0.5	0.3	0.1	0.1	5	16
E4	5	5	5	0.5	0.3	0.1	0.1	5	16
A1	5	4	4	0.5	0.3	0.1	0.1	5	17
A2	5	5	4	0.5	0.3	0.1	0.1	5	17
A3	5	4	3	0.5	0.3	0.1	0.1	5	17
B1	5	5	5	0.5	0.3	0.1	0.1	5	17
B2	5	5	5	0.5	0.3	0.1	0.1	5	17
C1	5	4	4	0.5	0.3	0.1	0.1	5	17
D1	5	3	4	0.5	0.3	0.1	0.1	4	17
D2	4	2	3	0.4	0.3	0.1	0.1	4	17
D3	5	4	3	0.5	0.3	0.1	0.1	4	17
D4	5	3	3	0.4	0.3	0.1	0.1	4	17
E1	4	3	4	0.5	0.3	0.1	0.1	5	17
E2	4	4	4	0.5	0.3	0.1	0.1	5	17
E3	5	4	4	0.5	0.3	0.1	0.1	5	17
E4	5	4	3	0.5	0.3	0.1	0.1	4	17
A1	5	5	4	0.5	0.3	0.1	0.1	4	18
A2	5	5	3	0.4	0.3	0.1	0.1	4	18
A3	4	4	2	0.4	0.2	0.1	0.1	3	18
B1	5	5	5	0.5	0.3	0.1	0.1	5	18
B2	4	4	4	0.4	0.3	0.1	0.1	4	18
C1	4	4	3	0.4	0.3	0.1	0.1	5	18
D1	4	4	4	0.3	0.3	0.1	0.1	3	18
D2	3	3	2	0.3	0.2	0.1	0.1	3	18
D3	4	4	3	0.4	0.3	0.1	0.1	3	18
D4	4	5	3	0.4	0.3	0.1	0.1	3	18
E1	4	5	4	0.5	0.3	0.1	0.1	3	18
E2	5	5	4	0.5	0.3	0.1	0.1	5	18
E3	4	5	4	0.5	0.3	0.1	0.1	4	18
E4	5	5	4	0.4	0.3	0.1	0.1	4	18
A1	5	5	5	0.5	0.3	0.1	0.1	5	19
A2	5	5	4	0.5	0.3	0.1	0.1	5	19
A3	5	5	2	0.5	0.3	0.1	0.1	4	19
B1	5	5	5	0.5	0.3	0.1	0.1	5	19
B2	5	5	3	0.5	0.3	0.1	0.1	5	19
C1	5	4	4	0.5	0.2	0.1	0.1	5	19
D1	4	4	4	0.4	0.2	0.1	0.1	4	19
D2	4	4	3	0.4	0.2	0.1	0.1	4	19
D3	5	5	3	0.4	0.2	0.1	0.1	4	19
D4	5	5	4	0.5	0.3	0.1	0.1	5	19
E1	4	4	3	0.4	0.2	0.1	0.1	4	19
E2	5	5	5	0.5	0.3	0.1	0.1	5	19
E3	5	5	5	0.5	0.3	0.1	0.1	5	19
E4	5	5	4	0.5	0.3	0.1	0.1	5	19
A1	3	3	5	0.5	0.3	0.1	0.1	5	20
A2	4	5	5	0.5	0.3	0.1	0.1	4	20
A3	4	5	3	0.4	0.2	0.1	0.1	3	20
B1	5	4	5	0.5	0.3	0.1	0.1	5	20
B2	3	4	3	0.5	0.2	0.1	0.1	3	20
C1	3	3	3	0.5	0.2	0.1	0.1	4	20
D1	4	3	3	0.5	0.2	0.1	0.1	4	20
D2	3	3	3	0.4	0.2	0.1	0.1	3	20
D3	4	3	4	0.5	0.2	0.1	0.1	3	20
D4	3	3	3	0.4	0.2	0.1	0.1	3	20
E1	4	5	4	0.5	0.2	0.1	0.1	3	20
E2	3	4	4	0.5	0.3	0.1	0.1	3	20
E3	3	3	3	0.4	0.2	0.1	0.1	3	20
E4	2	3	3	0.4	0.2	0.1	0.1	3	20
A1	5	5	5	0.5	0.3	0.1	0.1	5	21
A2	5	5	5	0.5	0.3	0.1	0.1	5	21
A3	5	5	5	0.5	0.3	0.1	0.1	5	21
B1	5	5	5	0.5	0.3	0.1	0.1	5	21
B2	5	5	5	0.5	0.3	0.1	0.1	5	21
C1	5	5	5	0.5	0.3	0.1	0.1	5	21
D1	3	3	2	0.4	0.2	0.1	0.1	3	21
D2	3	3	2	0.4	0.2	0.1	0.1	3	21
D3	3	3	2	0.4	0.2	0.1	0.1	3	21
D4	5	4	3	0.4	0.2	0.1	0.1	4	21
E1	5	5	4	0.5	0.3	0.1	0.1	5	21
E2	5	5	5	0.5	0.3	0.1	0.1	5	21
E3	5	5	4	0.5	0.3	0.1	0.1	4	21
E4	5	5	5	0.5	0.3	0.1	0.1	4	21
A1	5	5	1	0.5	0.3	0.1	0.1	5	22
A2	5	5	1	0.5	0.3	0.1	0.1	5	22
A3	5	4	4	0.5	0.3	0.1	0.1	5	22
B1	5	5	1	0.5	0.3	0.1	0.1	5	22
B2	5	5	4	0.5	0.3	0.1	0.1	5	22
C1	5	5	1	0.5	0.3	0.1	0.1	5	22
D1	5	4	3	0.5	0.3	0.1	0.1	5	22
D2	5	4	4	0.5	0.3	0.1	0.1	5	22
D3	4	4	3	0.5	0.3	0.1	0.1	5	22
D4	5	5	4	0.5	0.3	0.1	0.1	5	22
E1	5	5	4	0.5	0.3	0.1	0.1	5	22
E2	5	5	2	0.5	0.3	0.1	0.1	5	22
E3	5	4	3	0.5	0.3	0.1	0.1	5	22
E4	4	5	4	0.4	0.3	0.1	0.1	5	22
A1	4	4	4	0.5	0.3	0.1	0.1	5	23
A2	5	5	5	0.5	0.3	0.1	0.1	5	23
A3	5	5	2	0.5	0.3	0.1	0.1	5	23
B1	5	5	5	0.5	0.3	0.1	0.1	5	23
B2	5	5	3	0.5	0.3	0.1	0.1	5	23
C1	4	4	3	0.5	0.3	0.1	0.1	5	23
D1	3	3	3	0.5	0.3	0.1	0.1	5	23
D2	3	3	3	0.5	0.3	0.1	0.1	5	23
D3	3	3	3	0.5	0.3	0.1	0.1	5	23
D4	2	2	2	0.5	0.3	0.1	0.1	5	23
E1	3	3	2	0.5	0.3	0.1	0.1	5	23
E2	3	3	3	0.5	0.3	0.1	0.1	5	23
E3	5	5	5	0.5	0.3	0.1	0.1	5	23
E4	5	5	4	0.5	0.3	0.1	0.1	5	23
A1	5	5	5	0.5	0.3	0.1	0.1	5	24
A2	5	5	2	0.5	0.3	0.1	0.1	4	24
A3	4	4	3	0.5	0.2	0.1	0.1	3	24
B1	5	5	5	0.5	0.3	0.1	0.1	5	24
B2	4	4	4	0.5	0.3	0.1	0.1	5	24
C1	5	4	3	0.5	0.3	0.1	0.1	5	24
D1	4	5	5	0.5	0.3	0.1	0.1	5	24
D2	4	4	3	0.3	0.3	0.1	0.1	4	24
D3	5	5	5	0.5	0.3	0.1	0.1	5	24
D4	4	5	4	0.5	0.3	0.1	0.1	5	24
E1	3	3	3	0.3	0.2	0.1	0.1	4	24
E2	5	5	5	0.5	0.3	0.1	0.1	5	24
E3	5	5	5	0.5	0.3	0.1	0.1	5	24
E4	5	5	4	0.5	0.3	0.1	0.1	4	24
A1	5	5	5	0.5	0.3	0.1	0.1	5	25
A2	5	5	5	0.5	0.3	0.1	0.1	5	25
A3	5	5	4	0.4	0.3	0.1	0.1	4	25
B1	5	5	5	0.5	0.3	0.1	0.1	5	25
B2	5	5	5	0.5	0.3	0.1	0.1	5	25
C1	5	5	5	0.5	0.3	0.1	0.1	5	25
D1	5	5	5	0.5	0.3	0.1	0.1	4	25
D2	4	4	4	0.5	0.3	0.1	0.1	4	25
D3	5	5	5	0.5	0.3	0.1	0.1	5	25
D4	5	5	4	0.5	0.3	0.1	0.1	4	25
E1	5	5	4	0.5	0.3	0.1	0.1	4	25
E2	5	5	5	0.5	0.3	0.1	0.1	5	25
E3	5	5	5	0.5	0.3	0.1	0.1	5	25
E4	5	5	4	0.5	0.3	0.1	0.1	5	25
A1	5	5	5	0.5	0.3	0.1	0.1	5	26
A2	5	5	5	0.5	0.3	0.1	0.1	5	26
A3	5	5	2	0.5	0.3	0.1	0.1	3	26
B1	5	5	4	0.5	0.3	0.1	0.1	5	26
B2	5	5	3	0.3	0.3	0.1	0.1	4	26
C1	5	5	5	0.5	0.3	0.1	0.1	5	26
D1	4	5	3	0.4	0.2	0.1	0.1	3	26
D2	5	5	3	0.4	0.2	0.1	0.1	3	26
D3	4	4	3	0.4	0.2	0.1	0.1	3	26
D4	5	5	4	0.5	0.3	0.1	0.1	4	26
E1	4	4	4	0.5	0.3	0.1	0.1	4	26
E2	5	5	5	0.5	0.3	0.1	0.1	5	26
E3	4	4	4	0.5	0.3	0.1	0.1	4	26
E4	5	5	5	0.5	0.3	0.1	0.1	5	26
A1	5	5	5	0.5	0.3	0.1	0.1	5	27
A2	5	5	3	0.5	0.3	0.1	0.1	5	27
A3	5	5	4	0.4	0.3	0.1	0.1	5	27
B1	5	5	5	0.5	0.3	0.1	0.1	5	27
B2	5	5	4	0.5	0.3	0.1	0.1	5	27
C1	5	5	5	0.5	0.3	0.1	0.1	5	27
D1	4	5	4	0.5	0.2	0.1	0.1	5	27
D2	4	4	4	0.4	0.3	0.1	0.1	4	27
D3	5	5	4	0.5	0.3	0.1	0.1	5	27
D4	5	5	5	0.5	0.3	0.1	0.1	4	27
E1	5	5	4	0.4	0.3	0.1	0.1	5	27
E2	5	5	5	0.5	0.3	0.1	0.1	5	27
E3	5	5	5	0.5	0.3	0.1	0.1	5	27
E4	5	5	5	0.4	0.3	0.1	0.1	4	27
A1	5	5	5	0.5	0.3	0.1	0.1	5	28
A2	5	5	5	0.5	0.3	0.1	0.1	5	28
A3	5	5	3	0.5	0.3	0.1	0.1	5	28
B1	5	5	5	0.5	0.3	0.1	0.1	5	28
B2	5	5	4	0.5	0.3	0.1	0.1	5	28
C1	5	5	3	0.5	0.3	0.1	0.1	5	28
D1	5	5	5	0.5	0.3	0.1	0.1	5	28
D2	5	5	5	0.5	0.3	0.1	0.1	5	28
D3	5	5	5	0.5	0.3	0.1	0.1	5	28
D4	5	5	4	0.5	0.3	0.1	0.1	5	28
E1	5	5	3	0.5	0.3	0.1	0.1	5	28
E2	5	5	4	0.5	0.3	0.1	0.1	5	28
E3	5	5	4	0.5	0.3	0.1	0.1	5	28
E4	5	5	3	0.5	0.3	0.1	0.1	5	28
A1	5	5	5	0.5	0.3	0.1	0.1	5	29
A2	5	5	4	0.5	0.3	0.1	0.1	5	29
A3	5	5	4	0.5	0.3	0.1	0.1	5	29
B1	5	5	5	0.5	0.3	0.1	0.1	5	29
B2	5	5	2	0.5	0.1	0.1	0.1	3	29
C1	5	5	4	0.5	0.3	0.1	0.1	5	29
D1	4	4	3	0.5	0.1	0.1	0.1	3	29
D2	4	4	2	0.5	0.1	0.1	0.1	3	29
D3	4	4	3	0.3	0.3	0.1	0.1	3	29
D4	5	5	4	0.5	0.3	0.1	0.1	4	29
E1	4	4	4	0.3	0.3	0.1	0.1	3	29
E2	5	5	5	0.5	0.3	0.1	0.1	5	29
E3	5	5	5	0.4	0.3	0.1	0.1	4	29
E4	4	4	3	0.3	0.3	0.1	0.1	2	29
A1	5	5	5	0.5	0.3	0.1	0.1	5	30
A2	5	5	5	0.5	0.3	0.1	0.1	5	30
A3	5	5	4	0.4	0.3	0.1	0.1	5	30
B1	5	5	5	0.5	0.3	0.1	0.1	5	30
B2	5	5	4	0.4	0.3	0.1	0.1	5	30
C1	5	5	4	0.5	0.3	0.1	0.1	5	30
D1	5	5	4	0.5	0.3	0.1	0.1	5	30
D2	5	5	4	0.4	0.2	0.1	0.1	4	30
D3	5	5	5	0.5	0.3	0.1	0.1	5	30
D4	5	5	5	0.5	0.3	0.1	0.1	5	30
E1	5	5	4	0.5	0.3	0.1	0.1	4	30
E2	5	5	5	0.5	0.3	0.1	0.1	5	30
E3	5	5	5	0.5	0.3	0.1	0.1	5	30
E4	5	5	5	0.5	0.3	0.1	0.1	5	30
A1	5	5	5	0.5	0.3	0.1	0.1	5	31
A2	5	5	4	0.5	0.3	0.1	0.1	5	31
A3	5	5	3	0.4	0.3	0.1	0.1	4	31
B1	5	5	5	0.5	0.3	0.1	0.1	5	31
B2	5	4	3	0.5	0.3	0.1	0.1	5	31
C1	5	5	4	0.4	0.3	0.1	0.1	5	31
D1	5	4	4	0.5	0.3	0.1	0.1	5	31
D2	5	4	4	0.5	0.3	0.1	0.1	5	31
D3	5	5	4	0.4	0.3	0.1	0.1	4	31
D4	5	5	4	0.5	0.3	0.1	0.1	5	31
E1	5	4	4	0.4	0.2	0.1	0.1	3	31
E2	5	5	3	0.4	0.3	0.1	0.1	5	31
E3	5	4	3	0.4	0.3	0.1	0.1	4	31
E4	5	5	4	0.5	0.3	0.1	0.1	5	31
A1.1	5	4	5	0.5	0.3	0.1	0.1	5	1
A1.2	5	5	5	0.5	0.3	0.1	0.1	5	1
A1.3	5	5	5	0.5	0.3	0.1	0.1	5	1
A1.4	3	3	5	0.5	0.3	0.1	0.1	5	1
A1.5	5	5	5	0.5	0.3	0.1	0.1	5	1
A1.6	3	3	5	0.5	0.3	0.1	0.1	5	1
A1.7	3	3	5	0.5	0.3	0.1	0.1	5	1
A1.8	5	5	5	0.5	0.3	0.1	0.1	5	1
A2.1	5	5	5	0.5	0.3	0.1	0.1	5	1
A2.2	5	5	5	0.5	0.3	0.1	0.1	5	1
A3.1	5	5	4	0.5	0.3	0.1	0.1	5	1
A3.2	4	4	4	0.5	0.3	0.1	0.1	5	1
B1.1	3	3	5	0.5	0.3	0.1	0.1	5	1
B1.2	5	5	5	0.5	0.3	0.1	0.1	5	1
B1.3	4	4	5	0.5	0.3	0.1	0.1	5	1
B1.4	4	5	5	0.5	0.3	0.1	0.1	5	1
B1.5	5	5	5	0.5	0.3	0.1	0.1	5	1
B1.6	5	5	5	0.5	0.3	0.1	0.1	5	1
B1.7	4	5	5	0.5	0.3	0.1	0.1	5	1
B2.1	5	5	5	0.5	0.3	0.1	0.1	5	1
B2.2	5	5	5	0.5	0.3	0.1	0.1	5	1
C1.1	5	5	5	0.5	0.3	0.1	0.1	5	1
C1.2	5	5	5	0.5	0.3	0.1	0.1	5	1
C1.3	3	3	5	0.5	0.3	0.1	0.1	5	1
D1.1	3	3	5	0.5	0.3	0.1	0.1	5	1
D1.2	3	3	5	0.5	0.3	0.1	0.1	5	1
D1.3	5	5	5	0.5	0.3	0.1	0.1	5	1
D1.4	3	3	5	0.5	0.3	0.1	0.1	5	1
D2.1	3	3	5	0.5	0.3	0.1	0.1	3	1
D2.2	5	3	5	0.5	0.3	0.1	0.1	5	1
D2.3	5	3	5	0.5	0.3	0.1	0.1	5	1
D2.4	5	5	5	0.5	0.3	0.1	0.1	5	1
D3.1	5	5	5	0.5	0.3	0.1	0.1	5	1
D3.2	5	5	5	0.5	0.3	0.1	0.1	5	1
D4.1	5	4	5	0.5	0.3	0.1	0.1	5	1
D4.2	5	3	3	0.5	0.3	0.1	0.1	5	1
E1.1	5	3	5	0.5	0.3	0.1	0.1	5	1
E1.2	5	3	5	0.5	0.3	0.1	0.1	5	1
E2.1	5	5	5	0.5	0.3	0.1	0.1	5	1
E2.2	5	5	5	0.5	0.3	0.1	0.1	5	1
E2.3	3	3	5	0.5	0.3	0.1	0.1	5	1
E2.4	4	4	5	0.5	0.3	0.1	0.1	5	1
E3.1	5	5	5	0.5	0.3	0.1	0.1	5	1
E3.2	5	5	5	0.5	0.3	0.1	0.1	5	1
E4.1	4	3	5	0.5	0.3	0.1	0.1	5	1
E4.2	5	5	5	0.5	0.3	0.1	0.1	5	1
E4.3	4	3	5	0.3	0.3	0.1	0.1	3	1
E4.4	4	3	5	0.3	0.3	0.1	0.1	3	1
A1.1	5	4	5	0.5	0.3	0.1	0.1	5	2
A1.2	5	5	5	0.5	0.3	0.1	0.1	5	2
A1.3	5	5	5	0.5	0.3	0.1	0.1	5	2
A1.4	4	4	5	0.5	0.3	0.1	0.1	5	2
A1.5	4	4	5	0.5	0.3	0.1	0.1	5	2
A1.6	4	4	5	0.5	0.3	0.1	0.1	5	2
A1.7	5	5	5	0.5	0.3	0.1	0.1	5	2
A1.8	5	5	5	0.5	0.3	0.1	0.1	5	2
A2.1	5	5	5	0.5	0.3	0.1	0.1	5	2
A2.2	5	5	5	0.5	0.3	0.1	0.1	5	2
A3.1	5	5	3	0.5	0.3	0.1	0.1	5	2
A3.2	5	5	3	0.5	0.3	0.1	0.1	5	2
B1.1	4	4	5	0.5	0.3	0.1	0.1	5	2
B1.2	4	4	5	0.5	0.3	0.1	0.1	5	2
B1.3	4	4	5	0.5	0.3	0.1	0.1	5	2
B1.4	4	4	5	0.5	0.3	0.1	0.1	5	2
B1.5	5	5	5	0.5	0.3	0.1	0.1	5	2
B1.6	5	5	5	0.5	0.3	0.1	0.1	5	2
B1.7	4	4	5	0.5	0.3	0.1	0.1	5	2
B2.1	5	5	5	0.5	0.3	0.1	0.1	5	2
B2.2	5	5	5	0.5	0.3	0.1	0.1	5	2
C1.1	4	4	4	0.5	0.3	0.1	0.1	5	2
C1.2	4	4	3	0.5	0.3	0.1	0.1	5	2
C1.3	4	4	5	0.5	0.3	0.1	0.1	5	2
D1.1	4	4	5	0.5	0.3	0.1	0.1	5	2
D1.2	4	4	5	0.5	0.3	0.1	0.1	5	2
D1.3	4	4	5	0.5	0.3	0.1	0.1	5	2
D1.4	4	4	5	0.5	0.3	0.1	0.1	5	2
D2.1	4	4	3	0.5	0.3	0.1	0.1	5	2
D2.2	4	4	5	0.5	0.3	0.1	0.1	5	2
D2.3	4	4	4	0.5	0.3	0.1	0.1	5	2
D2.4	4	4	3	0.5	0.3	0.1	0.1	5	2
D3.1	4	4	5	0.5	0.3	0.1	0.1	5	2
D3.2	4	3	5	0.5	0.3	0.1	0.1	5	2
D4.1	4	4	5	0.5	0.3	0.1	0.1	5	2
D4.2	4	4	5	0.5	0.3	0.1	0.1	5	2
E1.1	4	4	5	0.5	0.3	0.1	0.1	5	2
E1.2	4	4	5	0.5	0.3	0.1	0.1	5	2
E2.1	5	5	5	0.5	0.3	0.1	0.1	5	2
E2.2	5	5	5	0.5	0.3	0.1	0.1	5	2
E2.3	5	5	5	0.5	0.3	0.1	0.1	5	2
E2.4	5	5	5	0.5	0.3	0.1	0.1	5	2
E3.1	5	4	5	0.5	0.3	0.1	0.1	5	2
E3.2	5	4	5	0.5	0.3	0.1	0.1	5	2
E4.1	5	5	5	0.5	0.3	0.1	0.1	5	2
E4.2	5	5	4	0.5	0.3	0.1	0.1	5	2
E4.3	4	3	4	0.5	0.3	0.1	0.1	5	2
E4.4	4	4	4	0.5	0.3	0.1	0.1	5	2
A1.1	5	4	5	0.5	0.3	0.1	0.1	5	3
A1.2	5	5	5	0.5	0.3	0.1	0.1	5	3
A1.3	5	5	5	0.5	0.3	0.1	0.1	5	3
A1.4	5	5	5	0.5	0.3	0.1	0.1	5	3
A1.5	5	5	5	0.5	0.3	0.1	0.1	5	3
A1.6	5	4	5	0.5	0.3	0.1	0.1	5	3
A1.7	5	5	5	0.5	0.3	0.1	0.1	5	3
A1.8	5	5	5	0.5	0.3	0.1	0.1	5	3
A2.1	5	5	5	0.5	0.3	0.1	0.1	5	3
A2.2	5	5	5	0.5	0.3	0.1	0.1	5	3
A3.1	5	5	5	0.5	0.3	0.1	0.1	5	3
A3.2	5	5	5	0.5	0.3	0.1	0.1	5	3
B1.1	5	5	5	0.5	0.3	0.1	0.1	5	3
B1.2	5	5	5	0.5	0.3	0.1	0.1	5	3
B1.3	5	5	5	0.5	0.3	0.1	0.1	5	3
B1.4	5	5	5	0.5	0.3	0.1	0.1	5	3
B1.5	5	5	5	0.5	0.3	0.1	0.1	5	3
B1.6	5	5	5	0.5	0.3	0.1	0.1	5	3
B1.7	5	5	5	0.5	0.3	0.1	0.1	5	3
B2.1	5	5	5	0.5	0.3	0.1	0.1	5	3
B2.2	5	5	5	0.5	0.3	0.1	0.1	5	3
C1.1	5	5	5	0.5	0.3	0.1	0.1	5	3
C1.2	5	5	5	0.5	0.3	0.1	0.1	5	3
C1.3	5	5	5	0.5	0.3	0.1	0.1	5	3
D1.1	5	5	5	0.5	0.3	0.1	0.1	5	3
D1.2	5	5	5	0.5	0.3	0.1	0.1	5	3
D1.3	5	5	5	0.5	0.3	0.1	0.1	5	3
D1.4	5	5	5	0.5	0.3	0.1	0.1	5	3
D2.1	5	5	5	0.5	0.3	0.1	0.1	5	3
D2.2	5	5	5	0.5	0.3	0.1	0.1	5	3
D2.3	5	5	5	0.5	0.3	0.1	0.1	5	3
D2.4	5	5	5	0.5	0.3	0.1	0.1	5	3
D3.1	5	5	5	0.5	0.3	0.1	0.1	5	3
D3.2	5	5	5	0.5	0.3	0.1	0.1	5	3
D4.1	5	5	5	0.5	0.3	0.1	0.1	5	3
D4.2	5	5	5	0.5	0.3	0.1	0.1	5	3
E1.1	5	5	5	0.5	0.3	0.1	0.1	5	3
E1.2	5	5	5	0.5	0.3	0.1	0.1	5	3
E2.1	5	5	5	0.5	0.3	0.1	0.1	5	3
E2.2	5	5	5	0.5	0.3	0.1	0.1	5	3
E2.3	5	5	5	0.5	0.3	0.1	0.1	5	3
E2.4	5	5	5	0.5	0.3	0.1	0.1	5	3
E3.1	5	5	5	0.5	0.3	0.1	0.1	5	3
E3.2	5	5	5	0.5	0.3	0.1	0.1	5	3
E4.1	5	5	5	0.5	0.3	0.1	0.1	5	3
E4.2	5	5	5	0.5	0.3	0.1	0.1	5	3
E4.3	5	5	5	0.5	0.3	0.1	0.1	5	3
E4.4	5	5	5	0.5	0.3	0.1	0.1	5	3
A1.1	4	4	5	0.5	0.3	0.1	0.1	5	4
A1.2	5	5	5	0.5	0.3	0.1	0.1	5	4
A1.3	5	5	5	0.5	0.3	0.1	0.1	5	4
A1.4	4	4	5	0.4	0.2	0.1	0.1	4	4
A1.5	5	5	5	0.5	0.3	0.1	0.1	5	4
A1.6	4	4	4	0.5	0.3	0.1	0.1	5	4
A1.7	5	5	4	0.5	0.3	0.1	0.1	5	4
A1.8	5	5	5	0.5	0.3	0.1	0.1	5	4
A2.1	5	5	4	0.5	0.1	0.1	0.1	5	4
A2.2	5	5	4	0.5	0.1	0.1	0.1	5	4
A3.1	5	5	5	0.5	0.3	0.1	0.1	5	4
A3.2	4	4	4	0.4	0.3	0.1	0.1	4	4
B1.1	5	5	5	0.5	0.3	0.1	0.1	5	4
B1.2	5	5	5	0.5	0.3	0.1	0.1	5	4
B1.3	5	5	5	0.5	0.3	0.1	0.1	5	4
B1.4	5	5	5	0.5	0.3	0.1	0.1	5	4
B1.5	5	5	4	0.5	0.3	0.1	0.1	5	4
B1.6	5	5	4	0.5	0.3	0.1	0.1	5	4
B1.7	5	5	5	0.5	0.3	0.1	0.1	5	4
B2.1	4	4	4	0.5	0.3	0.1	0.1	5	4
B2.2	5	5	5	0.5	0.3	0.1	0.1	5	4
C1.1	5	5	5	0.5	0.2	0.1	0.1	5	4
C1.2	5	5	3	0.5	0.1	0.1	0.1	4	4
C1.3	4	4	3	0.4	0.1	0.1	0.1	4	4
D1.1	5	4	5	0.4	0.2	0.1	0.1	5	4
D1.2	4	4	5	0.4	0.2	0.1	0.1	4	4
D1.3	5	5	5	0.5	0.3	0.1	0.1	5	4
D1.4	4	4	4	0.4	0.2	0.1	0.1	4	4
D2.1	5	5	5	0.5	0.3	0.1	0.1	5	4
D2.2	5	4	5	0.5	0.3	0.1	0.1	5	4
D2.3	5	5	5	0.5	0.3	0.1	0.1	5	4
D2.4	5	5	4	0.5	0.1	0.1	0.1	4	4
D3.1	5	5	4	0.4	0.3	0.1	0.1	5	4
D3.2	5	5	4	0.4	0.3	0.1	0.1	4	4
D4.1	4	4	3	0.5	0.1	0.1	0.1	4	4
D4.2	4	4	3	0.4	0.1	0.1	0.1	4	4
E1.1	4	4	4	0.5	0.1	0.1	0.1	4	4
E1.2	4	4	4	0.5	0.1	0.1	0.1	4	4
E2.1	5	5	5	0.5	0.3	0.1	0.1	5	4
E2.2	5	4	5	0.5	0.3	0.1	0.1	5	4
E2.3	4	4	5	0.5	0.1	0.1	0.1	5	4
E2.4	5	4	5	0.5	0.1	0.1	0.1	4	4
E3.1	5	5	4	0.5	0.3	0.1	0.1	5	4
E3.2	5	5	4	0.5	0.3	0.1	0.1	5	4
E4.1	4	4	4	0.4	0.1	0.1	0.1	4	4
E4.2	5	5	5	0.5	0.3	0.1	0.1	5	4
E4.3	4	4	3	0.3	0.1	0.1	0.1	3	4
E4.4	5	5	4	0.5	0.1	0.1	0.1	4	4
A1.1	5	4	5	0.5	0.3	0.1	0.1	3	5
A1.2	5	5	5	0.5	0.3	0.1	0.1	2	5
A1.3	5	5	5	0.5	0.3	0.1	0.1	3	5
A1.4	5	5	5	0.5	0.3	0.1	0.1	3	5
A1.5	5	5	5	0.5	0.3	0.1	0.1	2	5
A1.6	5	4	4	0.5	0.3	0.1	0.1	2	5
A1.7	5	5	4	0.5	0.3	0.1	0.1	2	5
A1.8	5	5	5	0.5	0.3	0.1	0.1	2	5
A2.1	5	5	5	0.5	0.3	0.1	0.1	2	5
A2.2	5	4	4	0.4	0.3	0.1	0.1	2	5
A3.1	5	4	4	0.4	0.3	0.1	0.1	1	5
A3.2	4	4	4	0.4	0.2	0.1	0.1	1	5
B1.1	5	3	5	0.5	0.3	0.1	0.1	2	5
B1.2	5	5	5	0.5	0.3	0.1	0.1	2	5
B1.3	5	5	5	0.5	0.3	0.1	0.1	2	5
B1.4	5	4	5	0.5	0.3	0.1	0.1	2	5
B1.5	5	5	5	0.5	0.3	0.1	0.1	2	5
B1.6	5	5	5	0.5	0.3	0.1	0.1	2	5
B1.7	5	4	5	0.5	0.3	0.1	0.1	1	5
B2.1	5	4	5	0.5	0.3	0.1	0.1	1	5
B2.2	5	5	5	0.5	0.3	0.1	0.1	2	5
C1.1	5	3	4	0.5	0.3	0.1	0.1	3	5
C1.2	5	4	3	0.4	0.3	0.1	0.1	2	5
C1.3	4	3	3	0.4	0.2	0.1	0.1	2	5
D1.1	4	4	5	0.4	0.3	0.1	0.1	2	5
D1.2	4	4	5	0.4	0.3	0.1	0.1	1	5
D1.3	4	4	5	0.4	0.3	0.1	0.1	2	5
D1.4	4	4	4	0.4	0.3	0.1	0.1	1	5
D2.1	4	3	3	0.4	0.3	0.1	0.1	1	5
D2.2	4	3	4	0.4	0.3	0.1	0.1	1	5
D2.3	4	4	4	0.5	0.3	0.1	0.1	1	5
D2.4	5	4	5	0.5	0.3	0.1	0.1	1	5
D3.1	5	5	5	0.5	0.3	0.1	0.1	2	5
D3.2	5	4	5	0.5	0.3	0.1	0.1	1	5
D4.1	5	4	4	0.4	0.3	0.1	0.1	1	5
D4.2	4	4	4	0.3	0.3	0.1	0.1	2	5
E1.1	5	5	5	0.5	0.3	0.1	0.1	2	5
E1.2	5	3	4	0.4	0.2	0.1	0.1	1	5
E2.1	5	5	5	0.5	0.3	0.1	0.1	3	5
E2.2	5	5	4	0.4	0.3	0.1	0.1	2	5
E2.3	4	4	4	0.5	0.3	0.1	0.1	2	5
E2.4	5	5	5	0.5	0.3	0.1	0.1	3	5
E3.1	5	5	4	0.5	0.3	0.1	0.1	3	5
E3.2	5	5	3	0.4	0.3	0.1	0.1	2	5
E4.1	5	5	5	0.4	0.3	0.1	0.1	2	5
E4.2	5	5	4	0.4	0.3	0.1	0.1	2	5
E4.3	5	5	4	0.3	0.3	0.1	0.1	2	5
E4.4	5	5	4	0.3	0.3	0.1	0.1	2	5
A1.1	5	5	5	0.5	0.3	0.1	0.1	5	6
A1.2	5	5	4	0.4	0.3	0.1	0.1	4	6
A1.3	5	5	5	0.5	0.3	0.1	0.1	5	6
A1.4	4	5	5	0.4	0.3	0.1	0.1	4	6
A1.5	4	5	5	0.4	0.3	0.1	0.1	4	6
A1.6	5	5	5	0.3	0.3	0.1	0.1	4	6
A1.7	5	5	5	0.3	0.3	0.1	0.1	4	6
A1.8	4	5	4	0.4	0.3	0.1	0.1	5	6
A2.1	5	5	5	0.4	0.3	0.1	0.1	3	6
A2.2	5	5	4	0.3	0.3	0.1	0.1	3	6
A3.1	4	4	3	0.3	0.3	0.1	0.1	3	6
A3.2	4	4	4	0.3	0.3	0.1	0.1	3	6
B1.1	5	5	5	0.4	0.3	0.1	0.1	5	6
B1.2	5	5	5	0.4	0.3	0.1	0.1	5	6
B1.3	5	5	5	0.4	0.3	0.1	0.1	5	6
B1.4	5	5	4	0.3	0.3	0.1	0.1	4	6
B1.5	4	4	4	0.3	0.2	0.1	0.1	3	6
B1.6	5	5	4	0.3	0.3	0.1	0.1	5	6
B1.7	5	5	4	0.3	0.3	0.1	0.1	3	6
B2.1	5	5	5	0.4	0.3	0.1	0.1	4	6
B2.2	4	4	3	0.3	0.3	0.1	0.1	4	6
C1.1	5	5	5	0.5	0.3	0.1	0.1	5	6
C1.2	4	5	4	0.4	0.3	0.1	0.1	4	6
C1.3	5	5	5	0.3	0.3	0.1	0.1	4	6
D1.1	5	5	5	0.5	0.3	0.1	0.1	2	6
D1.2	4	4	4	0.3	0.3	0.1	0.1	2	6
D1.3	5	5	5	0.3	0.3	0.1	0.1	2	6
D1.4	5	5	4	0.3	0.3	0.1	0.1	2	6
D2.1	5	5	5	0.5	0.3	0.1	0.1	3	6
D2.2	5	5	5	0.4	0.3	0.1	0.1	3	6
D2.3	5	5	4	0.3	0.3	0.1	0.1	3	6
D2.4	5	5	5	0.3	0.3	0.1	0.1	3	6
D3.1	5	5	5	0.3	0.2	0.1	0.1	4	6
D3.2	4	4	4	0.3	0.2	0.1	0.1	2	6
D4.1	5	5	5	0.5	0.3	0.1	0.1	5	6
D4.2	5	5	4	0.3	0.3	0.1	0.1	3	6
E1.1	5	5	5	0.4	0.3	0.1	0.1	3	6
E1.2	4	5	5	0.4	0.3	0.1	0.1	2	6
E2.1	5	5	5	0.4	0.3	0.1	0.1	5	6
E2.2	5	5	5	0.5	0.3	0.1	0.1	5	6
E2.3	5	5	5	0.4	0.3	0.1	0.1	5	6
E2.4	5	5	5	0.4	0.3	0.1	0.1	4	6
E3.1	5	5	5	0.3	0.3	0.1	0.1	3	6
E3.2	4	5	4	0.3	0.2	0.1	0.1	3	6
E4.1	5	5	5	0.3	0.3	0.1	0.1	5	6
E4.2	5	5	4	0.3	0.3	0.1	0.1	3	6
E4.3	4	5	3	0.3	0.3	0.1	0.1	4	6
E4.4	5	5	4	0.3	0.3	0.1	0.1	3	6
A1.1	4	4	4	0.5	0.3	0.1	0.1	5	7
A1.2	5	5	2	0.5	0.3	0.1	0.1	5	7
A1.3	4	4	1	0.5	0.3	0.1	0.1	5	7
A1.4	1	1	2	0.5	0.3	0.1	0.1	5	7
A1.5	4	4	1	0.5	0.3	0.1	0.1	5	7
A1.6	4	4	1	0.5	0.3	0.1	0.1	5	7
A1.7	3	3	1	0.5	0.3	0.1	0.1	5	7
A1.8	4	4	2	0.5	0.3	0.1	0.1	5	7
A2.1	5	5	2	0.5	0.3	0.1	0.1	5	7
A2.2	3	3	1	0.5	0.3	0.1	0.1	5	7
A3.1	5	5	2	0.5	0.3	0.1	0.1	5	7
A3.2	5	5	1	0.5	0.3	0.1	0.1	5	7
B1.1	4	4	4	0.5	0.3	0.1	0.1	5	7
B1.2	4	4	2	0.5	0.3	0.1	0.1	5	7
B1.3	3	3	4	0.5	0.3	0.1	0.1	5	7
B1.4	4	4	3	0.5	0.3	0.1	0.1	5	7
B1.5	5	5	1	0.5	0.3	0.1	0.1	5	7
B1.6	5	5	1	0.5	0.3	0.1	0.1	5	7
B1.7	4	4	3	0.5	0.3	0.1	0.1	5	7
B2.1	4	4	2	0.5	0.3	0.1	0.1	5	7
B2.2	5	4	2	0.5	0.3	0.1	0.1	5	7
C1.1	4	4	2	0.5	0.3	0.1	0.1	5	7
C1.2	4	4	2	0.5	0.3	0.1	0.1	5	7
C1.3	4	4	2	0.5	0.3	0.1	0.1	5	7
D1.1	4	4	1	0.5	0.3	0.1	0.1	5	7
D1.2	5	5	3	0.5	0.3	0.1	0.1	5	7
D1.3	5	5	3	0.5	0.3	0.1	0.1	5	7
D1.4	4	4	3	0.5	0.3	0.1	0.1	5	7
D2.1	3	3	1	0.5	0.3	0.1	0.1	5	7
D2.2	4	4	2	0.5	0.3	0.1	0.1	5	7
D2.3	4	4	2	0.5	0.3	0.1	0.1	5	7
D2.4	4	4	3	0.5	0.3	0.1	0.1	5	7
D3.1	4	4	2	0.5	0.3	0.1	0.1	5	7
D3.2	4	4	2	0.5	0.3	0.1	0.1	5	7
D4.1	3	3	1	0.5	0.3	0.1	0.1	5	7
D4.2	4	4	1	0.5	0.3	0.1	0.1	5	7
E1.1	5	5	4	0.5	0.3	0.1	0.1	5	7
E1.2	3	3	1	0.5	0.3	0.1	0.1	5	7
E2.1	5	5	2	0.5	0.3	0.1	0.1	5	7
E2.2	5	5	1	0.5	0.3	0.1	0.1	5	7
E2.3	3	3	5	0.5	0.3	0.1	0.1	5	7
E2.4	3	3	5	0.5	0.3	0.1	0.1	5	7
E3.1	3	3	5	0.5	0.3	0.1	0.1	5	7
E3.2	3	3	5	0.5	0.3	0.1	0.1	5	7
E4.1	3	3	4	0.5	0.3	0.1	0.1	5	7
E4.2	5	5	2	0.5	0.3	0.1	0.1	5	7
E4.3	3	3	2	0.5	0.3	0.1	0.1	5	7
E4.4	3	3	1	0.5	0.3	0.1	0.1	5	7
A1.1	5	5	5	0.5	0.3	0.1	0.1	5	8
A1.2	5	5	5	0.5	0.3	0.1	0.1	5	8
A1.3	5	5	5	0.5	0.3	0.1	0.1	5	8
A1.4	5	5	5	0.3	0.3	0.1	0.1	4	8
A1.5	5	5	5	0.3	0.3	0.1	0.1	4	8
A1.6	5	5	5	0.3	0.3	0.1	0.1	4	8
A1.7	5	5	5	0.3	0.3	0.1	0.1	4	8
A1.8	5	5	5	0.3	0.3	0.1	0.1	4	8
A2.1	5	5	5	0.5	0.3	0.1	0.1	4	8
A2.2	5	5	5	0.5	0.3	0.1	0.1	4	8
A3.1	5	5	5	0.3	0.2	0.1	0.1	3	8
A3.2	5	5	4	0.3	0.2	0.1	0.1	3	8
B1.1	5	5	5	0.5	0.3	0.1	0.1	5	8
B1.2	5	5	5	0.5	0.3	0.1	0.1	5	8
B1.3	5	5	5	0.5	0.3	0.1	0.1	5	8
B1.4	5	5	5	0.5	0.3	0.1	0.1	5	8
B1.5	5	5	5	0.3	0.3	0.1	0.1	5	8
B1.6	5	5	5	0.5	0.3	0.1	0.1	5	8
B1.7	5	5	5	0.5	0.3	0.1	0.1	5	8
B2.1	5	5	3	0.3	0.3	0.1	0.1	3	8
B2.2	5	5	5	0.5	0.3	0.1	0.1	5	8
C1.1	5	5	5	0.4	0.3	0.1	0.1	4	8
C1.2	5	5	5	0.4	0.3	0.1	0.1	4	8
C1.3	5	5	5	0.4	0.3	0.1	0.1	4	8
D1.1	5	5	4	0.3	0.2	0.1	0.1	3	8
D1.2	5	5	5	0.4	0.2	0.1	0.1	3	8
D1.3	5	5	4	0.3	0.2	0.1	0.1	3	8
D1.4	5	5	4	0.3	0.2	0.1	0.1	3	8
D2.1	5	5	5	0.3	0.2	0.1	0.1	3	8
D2.2	4	4	5	0.3	0.2	0.1	0.1	3	8
D2.3	5	5	4	0.5	0.2	0.1	0.1	3	8
D2.4	5	5	4	0.5	0.2	0.1	0.1	3	8
D3.1	5	5	5	0.5	0.2	0.1	0.1	3	8
D3.2	5	5	5	0.5	0.2	0.1	0.1	3	8
D4.1	5	5	5	0.5	0.3	0.1	0.1	4	8
D4.2	5	5	5	0.5	0.3	0.1	0.1	4	8
E1.1	5	5	5	0.5	0.3	0.1	0.1	4	8
E1.2	5	5	5	0.5	0.3	0.1	0.1	4	8
E2.1	5	5	5	0.5	0.3	0.1	0.1	4	8
E2.2	5	5	5	0.5	0.3	0.1	0.1	4	8
E2.3	5	5	5	0.5	0.3	0.1	0.1	4	8
E2.4	5	5	5	0.5	0.3	0.1	0.1	4	8
E3.1	5	5	5	0.5	0.3	0.1	0.1	4	8
E3.2	5	5	5	0.5	0.3	0.1	0.1	4	8
E4.1	5	5	4	0.5	0.3	0.1	0.1	4	8
E4.2	5	5	4	0.5	0.3	0.1	0.1	4	8
E4.3	5	5	3	0.5	0.3	0.1	0.1	3	8
E4.4	5	5	3	0.5	0.3	0.1	0.1	3	8
A1.1	3	3	5	0.5	0.3	0.1	0.1	5	9
A1.2	5	5	4	0.5	0.3	0.1	0.1	5	9
A1.3	3	3	3	0.5	0.3	0.1	0.1	4	9
A1.4	2	2	4	0.4	0.2	0.1	0.1	5	9
A1.5	4	5	5	0.4	0.2	0.1	0.1	5	9
A1.6	3	3	5	0.4	0.2	0.1	0.1	5	9
A1.7	5	5	4	0.4	0.2	0.1	0.1	5	9
A1.8	5	5	5	0.5	0.3	0.1	0.1	5	9
A2.1	5	5	5	0.5	0.2	0.1	0.1	5	9
A2.2	5	5	2	0.5	0.3	0.1	0.1	3	9
A3.1	5	5	4	0.5	0.3	0.1	0.1	4	9
A3.2	2	5	2	0.4	0.2	0.1	0.1	4	9
B1.1	5	5	4	0.5	0.3	0.1	0.1	5	9
B1.2	5	5	4	0.5	0.3	0.1	0.1	5	9
B1.3	3	3	4	0.5	0.3	0.1	0.1	5	9
B1.4	3	3	3	0.5	0.3	0.1	0.1	5	9
B1.5	3	5	3	0.5	0.3	0.1	0.1	4	9
B1.6	3	5	3	0.5	0.3	0.1	0.1	4	9
B1.7	3	4	3	0.5	0.3	0.1	0.1	4	9
B2.1	3	5	3	0.5	0.3	0.1	0.1	3	9
B2.2	3	5	3	0.5	0.3	0.1	0.1	3	9
C1.1	4	5	3	0.5	0.3	0.1	0.1	3	9
C1.2	4	5	2	0.5	0.3	0.1	0.1	3	9
C1.3	4	5	3	0.5	0.3	0.1	0.1	3	9
D1.1	3	3	3	0.5	0.3	0.1	0.1	3	9
D1.2	4	4	4	0.5	0.3	0.1	0.1	3	9
D1.3	4	4	4	0.5	0.3	0.1	0.1	3	9
D1.4	2	3	4	0.5	0.3	0.1	0.1	3	9
D2.1	4	4	4	0.5	0.3	0.1	0.1	3	9
D2.2	4	4	4	0.5	0.3	0.1	0.1	3	9
D2.3	4	4	4	0.5	0.3	0.1	0.1	3	9
D2.4	3	4	4	0.5	0.3	0.1	0.1	3	9
D3.1	4	4	4	0.5	0.3	0.1	0.1	3	9
D3.2	4	4	4	0.5	0.3	0.1	0.1	3	9
D4.1	4	4	4	0.5	0.2	0.1	0.1	3	9
D4.2	4	4	4	0.5	0.3	0.1	0.1	3	9
E1.1	3	3	4	0.5	0.3	0.1	0.1	3	9
E1.2	3	3	4	0.5	0.3	0.1	0.1	3	9
E2.1	3	5	4	0.5	0.3	0.1	0.1	3	9
E2.2	3	5	5	0.5	0.3	0.1	0.1	3	9
E2.3	2	5	5	0.5	0.3	0.1	0.1	4	9
E2.4	2	5	4	0.5	0.3	0.1	0.1	4	9
E3.1	4	5	4	0.4	0.2	0.1	0.1	4	9
E3.2	2	3	4	0.4	0.3	0.1	0.1	4	9
E4.1	3	3	5	0.5	0.3	0.1	0.1	4	9
E4.2	3	5	2	0.5	0.3	0.1	0.1	4	9
E4.3	1	2	1	0.5	0.3	0.1	0.1	3	9
E4.4	1	2	1	0.4	0.2	0.1	0.1	3	9
A1.1	5	5	5	0.5	0.3	0.1	0.1	5	10
A1.2	5	5	5	0.5	0.3	0.1	0.1	5	10
A1.3	5	5	5	0.5	0.3	0.1	0.1	5	10
A1.4	5	5	5	0.5	0.3	0.1	0.1	5	10
A1.5	5	5	5	0.5	0.3	0.1	0.1	5	10
A1.6	5	5	5	0.5	0.3	0.1	0.1	5	10
A1.7	5	5	5	0.5	0.3	0.1	0.1	5	10
A1.8	5	5	5	0.5	0.3	0.1	0.1	5	10
A2.1	5	5	5	0.5	0.3	0.1	0.1	5	10
A2.2	5	5	5	0.5	0.3	0.1	0.1	5	10
A3.1	3	3	3	0.4	0.2	0.1	0.1	5	10
A3.2	3	3	3	0.4	0.2	0.1	0.1	5	10
B1.1	5	5	5	0.5	0.3	0.1	0.1	5	10
B1.2	5	5	5	0.5	0.3	0.1	0.1	5	10
B1.3	5	5	5	0.5	0.3	0.1	0.1	5	10
B1.4	5	5	5	0.5	0.3	0.1	0.1	5	10
B1.5	5	5	5	0.5	0.3	0.1	0.1	5	10
B1.6	5	5	5	0.5	0.3	0.1	0.1	5	10
B1.7	5	5	5	0.5	0.3	0.1	0.1	5	10
B2.1	5	5	5	0.5	0.3	0.1	0.1	5	10
B2.2	5	5	5	0.5	0.3	0.1	0.1	5	10
C1.1	5	5	5	0.5	0.3	0.1	0.1	5	10
C1.2	5	5	5	0.5	0.3	0.1	0.1	5	10
C1.3	5	5	5	0.5	0.3	0.1	0.1	5	10
D1.1	3	3	3	0.4	0.2	0.1	0.1	5	10
D1.2	3	3	3	0.4	0.2	0.1	0.1	5	10
D1.3	3	3	3	0.4	0.2	0.1	0.1	5	10
D1.4	3	3	3	0.4	0.2	0.1	0.1	5	10
D2.1	3	3	3	0.4	0.2	0.1	0.1	5	10
D2.2	3	3	3	0.4	0.2	0.1	0.1	5	10
D2.3	3	3	3	0.4	0.2	0.1	0.1	5	10
D2.4	3	3	3	0.4	0.2	0.1	0.1	5	10
D3.1	3	3	3	0.4	0.2	0.1	0.1	5	10
D3.2	3	3	3	0.4	0.2	0.1	0.1	5	10
D4.1	5	5	5	0.5	0.3	0.1	0.1	5	10
D4.2	5	5	5	0.5	0.3	0.1	0.1	5	10
E1.1	3	3	3	0.4	0.2	0.1	0.1	5	10
E1.2	3	3	3	0.4	0.2	0.1	0.1	5	10
E2.1	3	3	3	0.4	0.2	0.1	0.1	5	10
E2.2	3	3	3	0.4	0.2	0.1	0.1	5	10
E2.3	3	3	3	0.4	0.2	0.1	0.1	5	10
E2.4	3	3	3	0.4	0.2	0.1	0.1	5	10
E3.1	5	5	5	0.5	0.3	0.1	0.1	5	10
E3.2	5	5	5	0.5	0.3	0.1	0.1	5	10
E4.1	3	3	3	0.5	0.3	0.1	0.1	5	10
E4.2	5	5	5	0.5	0.3	0.1	0.1	5	10
E4.3	2	2	2	0.3	0.1	0.1	0.1	3	10
E4.4	5	5	5	0.5	0.3	0.1	0.1	5	10
A1.1	5	4	4	0.5	0.3	0.1	0.1	5	11
A1.2	5	5	5	0.5	0.3	0.1	0.1	5	11
A1.3	5	5	5	0.5	0.3	0.1	0.1	5	11
A1.4	5	4	4	0.5	0.3	0.1	0.1	5	11
A1.5	5	5	4	0.5	0.3	0.1	0.1	5	11
A1.6	4	4	3	0.5	0.3	0.1	0.1	5	11
A1.7	5	5	4	0.5	0.3	0.1	0.1	5	11
A1.8	5	5	5	0.5	0.3	0.1	0.1	5	11
A2.1	5	5	5	0.5	0.3	0.1	0.1	5	11
A2.2	5	5	5	0.5	0.3	0.1	0.1	5	11
A3.1	5	4	3	0.5	0.3	0.1	0.1	5	11
A3.2	4	3	3	0.5	0.3	0.1	0.1	5	11
B1.1	5	4	3	0.5	0.3	0.1	0.1	5	11
B1.2	5	4	3	0.5	0.3	0.1	0.1	5	11
B1.3	4	3	3	0.5	0.3	0.1	0.1	5	11
B1.4	5	4	4	0.5	0.3	0.1	0.1	5	11
B1.5	5	5	5	0.5	0.3	0.1	0.1	5	11
B1.6	5	5	5	0.5	0.3	0.1	0.1	5	11
B1.7	5	4	4	0.5	0.3	0.1	0.1	5	11
B2.1	5	5	4	0.5	0.3	0.1	0.1	5	11
B2.2	5	5	4	0.5	0.3	0.1	0.1	5	11
C1.1	5	5	3	0.5	0.3	0.1	0.1	5	11
C1.2	5	5	4	0.5	0.3	0.1	0.1	5	11
C1.3	5	4	3	0.5	0.3	0.1	0.1	5	11
D1.1	4	4	4	0.5	0.3	0.1	0.1	5	11
D1.2	3	3	3	0.5	0.3	0.1	0.1	5	11
D1.3	4	4	4	0.5	0.3	0.1	0.1	5	11
D1.4	3	4	3	0.5	0.3	0.1	0.1	5	11
D2.1	5	4	3	0.5	0.3	0.1	0.1	5	11
D2.2	4	4	4	0.5	0.3	0.1	0.1	5	11
D2.3	5	5	4	0.5	0.3	0.1	0.1	5	11
D2.4	4	4	3	0.5	0.3	0.1	0.1	5	11
D3.1	5	5	4	0.5	0.3	0.1	0.1	5	11
D3.2	5	5	4	0.5	0.3	0.1	0.1	5	11
D4.1	4	5	4	0.5	0.3	0.1	0.1	5	11
D4.2	3	3	3	0.5	0.3	0.1	0.1	5	11
E1.1	5	5	5	0.5	0.3	0.1	0.1	5	11
E1.2	5	5	5	0.5	0.3	0.1	0.1	5	11
E2.1	5	5	4	0.5	0.3	0.1	0.1	5	11
E2.2	5	5	3	0.5	0.3	0.1	0.1	5	11
E2.3	5	5	5	0.5	0.3	0.1	0.1	5	11
E2.4	5	5	5	0.5	0.3	0.1	0.1	5	11
E3.1	5	5	3	0.5	0.3	0.1	0.1	5	11
E3.2	5	5	4	0.5	0.3	0.1	0.1	5	11
E4.1	5	5	4	0.5	0.3	0.1	0.1	5	11
E4.2	5	5	4	0.5	0.3	0.1	0.1	5	11
E4.3	3	3	2	0.5	0.3	0.1	0.1	5	11
E4.4	5	3	2	0.5	0.3	0.1	0.1	5	11
A1.1	4	3	5	0.5	0.3	0.1	0.1	5	12
A1.2	4	3	5	0.5	0.3	0.1	0.1	5	12
A1.3	5	5	5	0.5	0.3	0.1	0.1	5	12
A1.4	5	5	5	0.5	0.3	0.1	0.1	5	12
A1.5	4	3	2	0.5	0.3	0.1	0.1	3	12
A1.6	3	4	5	0.5	0.3	0.1	0.1	5	12
A1.7	5	5	5	0.5	0.3	0.1	0.1	5	12
A1.8	5	5	5	0.5	0.3	0.1	0.1	5	12
A2.1	5	5	3	0.5	0.3	0.1	0.1	3	12
A2.2	5	5	3	0.5	0.3	0.1	0.1	3	12
A3.1	3	5	2	0.5	0.3	0.1	0.1	4	12
A3.2	3	3	3	0.4	0.2	0.1	0.1	1	12
B1.1	4	3	3	0.5	0.3	0.1	0.1	4	12
B1.2	4	3	3	0.5	0.3	0.1	0.1	4	12
B1.3	4	3	3	0.5	0.3	0.1	0.1	4	12
B1.4	4	5	3	0.5	0.3	0.1	0.1	3	12
B1.5	4	5	5	0.5	0.3	0.1	0.1	5	12
B1.6	4	3	4	0.5	0.3	0.1	0.1	5	12
B1.7	4	3	3	0.5	0.3	0.1	0.1	4	12
B2.1	5	5	5	0.5	0.3	0.1	0.1	5	12
B2.2	5	5	5	0.5	0.3	0.1	0.1	5	12
C1.1	4	4	3	0.5	0.3	0.1	0.1	3	12
C1.2	5	4	4	0.5	0.3	0.1	0.1	4	12
C1.3	4	3	2	0.5	0.2	0.1	0.1	4	12
D1.1	4	4	4	0.5	0.3	0.1	0.1	3	12
D1.2	4	4	4	0.5	0.3	0.1	0.1	3	12
D1.3	4	4	4	0.5	0.3	0.1	0.1	2	12
D1.4	3	3	3	0.4	0.3	0.1	0.1	2	12
D2.1	4	5	5	0.5	0.3	0.1	0.1	2	12
D2.2	4	4	4	0.5	0.3	0.1	0.1	4	12
D2.3	4	4	4	0.5	0.3	0.1	0.1	3	12
D2.4	5	4	3	0.5	0.3	0.1	0.1	2	12
D3.1	4	3	4	0.5	0.3	0.1	0.1	2	12
D3.2	5	4	4	0.5	0.3	0.1	0.1	3	12
D4.1	5	3	2	0.5	0.3	0.1	0.1	3	12
D4.2	3	3	3	0.5	0.3	0.1	0.1	3	12
E1.1	5	5	5	0.5	0.3	0.1	0.1	5	12
E1.2	4	4	4	0.5	0.3	0.1	0.1	3	12
E2.1	4	5	3	0.5	0.3	0.1	0.1	4	12
E2.2	4	5	4	0.5	0.3	0.1	0.1	4	12
E2.3	4	5	5	0.5	0.3	0.1	0.1	4	12
E2.4	5	4	4	0.5	0.3	0.1	0.1	2	12
E3.1	5	4	3	0.5	0.3	0.1	0.1	5	12
E3.2	3	3	3	0.4	0.3	0.1	0.1	3	12
E4.1	4	5	4	0.5	0.3	0.1	0.1	5	12
E4.2	4	3	3	0.5	0.2	0.1	0.1	4	12
E4.3	4	3	2	0.4	0.3	0.1	0.1	2	12
E4.4	3	4	4	0.5	0.3	0.1	0.1	4	12
A1.1	4	3	4	0.5	0.3	0.1	0.1	5	13
A1.2	4	3	3	0.5	0.3	0.1	0.1	5	13
A1.3	5	5	5	0.5	0.3	0.1	0.1	5	13
A1.4	5	5	5	0.5	0.3	0.1	0.1	5	13
A1.5	4	4	4	0.5	0.3	0.1	0.1	5	13
A1.6	5	5	4	0.5	0.3	0.1	0.1	5	13
A1.7	5	5	5	0.5	0.3	0.1	0.1	5	13
A1.8	5	5	5	0.5	0.3	0.1	0.1	5	13
A2.1	4	4	4	0.5	0.3	0.1	0.1	5	13
A2.2	5	5	5	0.5	0.3	0.1	0.1	5	13
A3.1	5	5	4	0.5	0.3	0.1	0.1	5	13
A3.2	4	4	3	0.5	0.3	0.1	0.1	4	13
B1.1	5	5	5	0.5	0.3	0.1	0.1	5	13
B1.2	5	5	4	0.5	0.3	0.1	0.1	5	13
B1.3	5	5	4	0.5	0.3	0.1	0.1	5	13
B1.4	5	5	5	0.5	0.3	0.1	0.1	5	13
B1.5	5	5	5	0.5	0.3	0.1	0.1	5	13
B1.6	5	5	5	0.5	0.3	0.1	0.1	5	13
B1.7	5	5	5	0.5	0.3	0.1	0.1	5	13
B2.1	3	2	4	0.5	0.3	0.1	0.1	4	13
B2.2	5	5	5	0.5	0.3	0.1	0.1	5	13
C1.1	5	5	4	0.5	0.3	0.1	0.1	4	13
C1.2	4	4	4	0.5	0.3	0.1	0.1	4	13
C1.3	5	5	5	0.5	0.3	0.1	0.1	5	13
D1.1	5	4	5	0.4	0.3	0.1	0.1	4	13
D1.2	4	4	4	0.4	0.3	0.1	0.1	4	13
D1.3	5	4	5	0.4	0.3	0.1	0.1	4	13
D1.4	5	4	4	0.4	0.3	0.1	0.1	4	13
D2.1	5	5	5	0.5	0.3	0.1	0.1	4	13
D2.2	5	5	5	0.5	0.3	0.1	0.1	5	13
D2.3	4	4	4	0.4	0.3	0.1	0.1	4	13
D2.4	5	5	5	0.5	0.3	0.1	0.1	5	13
D3.1	5	5	5	0.5	0.3	0.1	0.1	5	13
D3.2	5	4	5	0.5	0.3	0.1	0.1	5	13
D4.1	5	5	4	0.5	0.3	0.1	0.1	5	13
D4.2	5	5	5	0.5	0.3	0.1	0.1	5	13
E1.1	5	5	4	0.5	0.3	0.1	0.1	5	13
E1.2	4	4	4	0.4	0.3	0.1	0.1	4	13
E2.1	5	5	5	0.5	0.3	0.1	0.1	4	13
E2.2	5	5	5	0.5	0.3	0.1	0.1	5	13
E2.3	5	5	5	0.5	0.3	0.1	0.1	5	13
E2.4	4	5	5	0.5	0.3	0.1	0.1	5	13
E3.1	5	5	5	0.5	0.3	0.1	0.1	5	13
E3.2	5	5	5	0.5	0.3	0.1	0.1	5	13
E4.1	5	5	5	0.5	0.3	0.1	0.1	5	13
E4.2	5	5	4	0.5	0.3	0.1	0.1	5	13
E4.3	4	5	4	0.4	0.3	0.1	0.1	4	13
E4.4	5	5	4	0.5	0.3	0.1	0.1	5	13
A1.1	5	5	5	0.5	0.3	0.1	0.1	5	14
A1.2	5	5	5	0.5	0.3	0.1	0.1	5	14
A1.3	5	5	5	0.5	0.3	0.1	0.1	5	14
A1.4	3	3	5	0.5	0.3	0.1	0.1	5	14
A1.5	5	5	5	0.5	0.3	0.1	0.1	5	14
A1.6	2	2	5	0.5	0.3	0.1	0.1	5	14
A1.7	2	2	5	0.5	0.3	0.1	0.1	5	14
A1.8	5	5	5	0.5	0.3	0.1	0.1	5	14
A2.1	5	5	5	0.5	0.3	0.1	0.1	5	14
A2.2	2	2	5	0.5	0.3	0.1	0.1	5	14
A3.1	4	4	4	0.5	0.3	0.1	0.1	5	14
A3.2	3	3	3	0.5	0.3	0.1	0.1	5	14
B1.1	4	4	5	0.5	0.3	0.1	0.1	5	14
B1.2	5	5	5	0.5	0.3	0.1	0.1	5	14
B1.3	5	5	5	0.5	0.3	0.1	0.1	5	14
B1.4	5	5	5	0.5	0.3	0.1	0.1	5	14
B1.5	5	5	5	0.5	0.3	0.1	0.1	5	14
B1.6	5	5	5	0.5	0.3	0.1	0.1	5	14
B1.7	5	5	5	0.5	0.3	0.1	0.1	5	14
B2.1	5	5	5	0.5	0.3	0.1	0.1	5	14
B2.2	5	5	5	0.5	0.3	0.1	0.1	5	14
C1.1	4	4	4	0.5	0.3	0.1	0.1	5	14
C1.2	4	4	4	0.5	0.3	0.1	0.1	5	14
C1.3	4	4	4	0.5	0.3	0.1	0.1	5	14
D1.1	4	4	4	0.5	0.3	0.1	0.1	5	14
D1.2	5	5	5	0.5	0.3	0.1	0.1	5	14
D1.3	5	5	5	0.5	0.3	0.1	0.1	5	14
D1.4	3	3	3	0.5	0.3	0.1	0.1	5	14
D2.1	5	5	5	0.5	0.3	0.1	0.1	5	14
D2.2	4	5	5	0.5	0.3	0.1	0.1	5	14
D2.3	5	5	5	0.5	0.3	0.1	0.1	5	14
D2.4	5	5	5	0.5	0.3	0.1	0.1	5	14
D3.1	5	5	5	0.5	0.3	0.1	0.1	5	14
D3.2	5	5	5	0.5	0.3	0.1	0.1	5	14
D4.1	5	5	5	0.5	0.3	0.1	0.1	5	14
D4.2	4	4	5	0.5	0.3	0.1	0.1	5	14
E1.1	4	4	5	0.5	0.3	0.1	0.1	5	14
E1.2	5	5	5	0.5	0.3	0.1	0.1	5	14
E2.1	5	5	5	0.5	0.3	0.1	0.1	5	14
E2.2	5	5	5	0.5	0.3	0.1	0.1	5	14
E2.3	5	5	5	0.5	0.3	0.1	0.1	5	14
E2.4	5	5	5	0.5	0.3	0.1	0.1	5	14
E3.1	5	5	5	0.5	0.3	0.1	0.1	5	14
E3.2	5	5	5	0.5	0.3	0.1	0.1	5	14
E4.1	5	5	5	0.5	0.3	0.1	0.1	5	14
E4.2	5	5	5	0.5	0.3	0.1	0.1	5	14
E4.3	3	3	5	0.5	0.3	0.1	0.1	5	14
E4.4	4	4	5	0.5	0.3	0.1	0.1	5	14
A1.1	5	4	5	0.5	0.2	0.1	0.1	5	15
A1.2	5	5	5	0.5	0.3	0.1	0.1	5	15
A1.3	5	5	5	0.5	0.3	0.1	0.1	5	15
A1.4	5	5	5	0.5	0.3	0.1	0.1	5	15
A1.5	5	5	5	0.5	0.3	0.1	0.1	5	15
A1.6	5	4	5	0.5	0.3	0.1	0.1	5	15
A1.7	5	5	5	0.5	0.3	0.1	0.1	5	15
A1.8	5	5	5	0.5	0.3	0.1	0.1	5	15
A2.1	5	5	5	0.5	0.3	0.1	0.1	5	15
A2.2	5	5	5	0.5	0.3	0.1	0.1	5	15
A3.1	5	4	5	0.5	0.3	0.1	0.1	5	15
A3.2	5	4	1	0.5	0.3	0.1	0.1	3	15
B1.1	5	5	5	0.5	0.3	0.1	0.1	5	15
B1.2	5	5	5	0.5	0.3	0.1	0.1	5	15
B1.3	5	5	5	0.5	0.3	0.1	0.1	5	15
B1.4	5	5	5	0.5	0.3	0.1	0.1	5	15
B1.5	5	5	5	0.5	0.3	0.1	0.1	5	15
B1.6	5	5	5	0.5	0.3	0.1	0.1	5	15
B1.7	5	5	5	0.5	0.3	0.1	0.1	5	15
B2.1	5	5	5	0.5	0.3	0.1	0.1	5	15
B2.2	5	5	5	0.5	0.3	0.1	0.1	5	15
C1.1	5	4	4	0.5	0.3	0.1	0.1	5	15
C1.2	5	4	3	0.5	0.3	0.1	0.1	5	15
C1.3	5	4	4	0.5	0.3	0.1	0.1	5	15
D1.1	5	3	2	0.5	0.3	0.1	0.1	5	15
D1.2	5	3	2	0.5	0.3	0.1	0.1	5	15
D1.3	5	3	2	0.5	0.3	0.1	0.1	5	15
D1.4	5	3	2	0.5	0.3	0.1	0.1	5	15
D2.1	5	3	2	0.5	0.3	0.1	0.1	5	15
D2.2	5	3	2	0.5	0.3	0.1	0.1	5	15
D2.3	5	3	2	0.5	0.3	0.1	0.1	5	15
D2.4	5	5	3	0.5	0.3	0.1	0.1	5	15
D3.1	5	3	4	0.5	0.3	0.1	0.1	5	15
D3.2	5	3	4	0.5	0.3	0.1	0.1	5	15
D4.1	5	4	3	0.5	0.3	0.1	0.1	5	15
D4.2	5	4	3	0.5	0.3	0.1	0.1	5	15
E1.1	5	4	3	0.5	0.3	0.1	0.1	5	15
E1.2	5	4	3	0.5	0.3	0.1	0.1	5	15
E2.1	5	5	5	0.5	0.3	0.1	0.1	5	15
E2.2	5	5	5	0.5	0.3	0.1	0.1	5	15
E2.3	5	5	5	0.5	0.3	0.1	0.1	5	15
E2.4	5	5	5	0.5	0.3	0.1	0.1	5	15
E3.1	5	5	5	0.5	0.3	0.1	0.1	5	15
E3.2	5	5	5	0.5	0.3	0.1	0.1	5	15
E4.1	5	5	5	0.5	0.3	0.1	0.1	5	15
E4.2	5	5	5	0.5	0.3	0.1	0.1	5	15
E4.3	5	5	3	0.5	0.3	0.1	0.1	4	15
E4.4	4	5	2	0.4	0.3	0.1	0.1	3	15
A1.1	4	3	4	0.5	0.2	0.1	0.1	5	16
A1.2	5	5	5	0.5	0.3	0.1	0.1	5	16
A1.3	5	5	5	0.5	0.3	0.1	0.1	5	16
A1.4	5	5	5	0.5	0.3	0.1	0.1	5	16
A1.5	5	5	5	0.5	0.3	0.1	0.1	5	16
A1.6	4	3	3	0.5	0.3	0.1	0.1	5	16
A1.7	5	5	5	0.5	0.3	0.1	0.1	5	16
A1.8	5	5	5	0.5	0.3	0.1	0.1	5	16
A2.1	5	5	5	0.5	0.3	0.1	0.1	5	16
A2.2	5	5	5	0.5	0.3	0.1	0.1	5	16
A3.1	5	5	3	0.5	0.3	0.1	0.1	5	16
A3.2	5	5	3	0.5	0.3	0.1	0.1	3	16
B1.1	5	4	3	0.5	0.3	0.1	0.1	5	16
B1.2	5	4	3	0.5	0.3	0.1	0.1	5	16
B1.3	5	5	5	0.5	0.3	0.1	0.1	5	16
B1.4	5	5	5	0.5	0.3	0.1	0.1	5	16
B1.5	5	5	5	0.5	0.3	0.1	0.1	5	16
B1.6	5	5	5	0.5	0.3	0.1	0.1	5	16
B1.7	5	5	5	0.5	0.3	0.1	0.1	5	16
B2.1	5	3	3	0.5	0.3	0.1	0.1	3	16
B2.2	5	5	5	0.5	0.3	0.1	0.1	5	16
C1.1	5	5	4	0.5	0.3	0.1	0.1	5	16
C1.2	5	5	4	0.5	0.3	0.1	0.1	5	16
C1.3	5	5	4	0.5	0.3	0.1	0.1	5	16
D1.1	5	4	1	0.5	0.3	0.1	0.1	5	16
D1.2	5	5	1	0.5	0.3	0.1	0.1	5	16
D1.3	5	5	1	0.5	0.3	0.1	0.1	5	16
D1.4	5	3	1	0.5	0.3	0.1	0.1	5	16
D2.1	5	4	1	0.5	0.3	0.1	0.1	4	16
D2.2	5	4	1	0.5	0.3	0.1	0.1	5	16
D2.3	5	4	3	0.5	0.3	0.1	0.1	5	16
D2.4	5	5	3	0.5	0.3	0.1	0.1	5	16
D3.1	5	5	1	0.5	0.3	0.1	0.1	5	16
D3.2	5	5	1	0.5	0.3	0.1	0.1	5	16
D4.1	5	5	3	0.5	0.3	0.1	0.1	5	16
D4.2	5	5	3	0.5	0.3	0.1	0.1	5	16
E1.1	5	5	2	0.5	0.3	0.1	0.1	5	16
E1.2	5	5	2	0.5	0.3	0.1	0.1	5	16
E2.1	5	5	5	0.5	0.3	0.1	0.1	5	16
E2.2	5	5	5	0.5	0.3	0.1	0.1	5	16
E2.3	5	5	5	0.5	0.3	0.1	0.1	5	16
E2.4	5	5	5	0.5	0.3	0.1	0.1	5	16
E3.1	5	5	5	0.5	0.3	0.1	0.1	5	16
E3.2	5	5	5	0.5	0.3	0.1	0.1	5	16
E4.1	5	5	5	0.5	0.3	0.1	0.1	5	16
E4.2	5	5	5	0.5	0.3	0.1	0.1	5	16
E4.3	5	4	5	0.5	0.3	0.1	0.1	5	16
E4.4	5	5	5	0.5	0.3	0.1	0.1	5	16
A1.1	3	3	5	0.5	0.3	0.1	0.1	5	17
A1.2	5	5	4	0.5	0.3	0.1	0.1	5	17
A1.3	5	5	3	0.5	0.3	0.1	0.1	5	17
A1.4	2	2	4	0.5	0.3	0.1	0.1	5	17
A1.5	5	5	4	0.5	0.3	0.1	0.1	5	17
A1.6	3	3	3	0.5	0.3	0.1	0.1	5	17
A1.7	5	5	3	0.5	0.3	0.1	0.1	5	17
A1.8	5	5	4	0.5	0.3	0.1	0.1	5	17
A2.1	5	5	4	0.5	0.3	0.1	0.1	5	17
A2.2	5	5	3	0.5	0.3	0.1	0.1	5	17
A3.1	5	4	3	0.5	0.3	0.1	0.1	5	17
A3.2	5	4	3	0.5	0.3	0.1	0.1	5	17
B1.1	5	3	5	0.5	0.3	0.1	0.1	5	17
B1.2	5	3	5	0.5	0.3	0.1	0.1	5	17
B1.3	5	3	5	0.5	0.3	0.1	0.1	5	17
B1.4	5	4	5	0.5	0.3	0.1	0.1	5	17
B1.5	5	5	5	0.5	0.3	0.1	0.1	5	17
B1.6	5	5	5	0.5	0.3	0.1	0.1	5	17
B1.7	5	4	5	0.5	0.3	0.1	0.1	5	17
B2.1	5	5	5	0.5	0.3	0.1	0.1	5	17
B2.2	5	5	5	0.5	0.3	0.1	0.1	5	17
C1.1	4	4	4	0.5	0.3	0.1	0.1	5	17
C1.2	5	4	3	0.5	0.3	0.1	0.1	5	17
C1.3	5	4	4	0.5	0.3	0.1	0.1	5	17
D1.1	5	3	5	0.5	0.3	0.1	0.1	4	17
D1.2	5	3	5	0.5	0.3	0.1	0.1	4	17
D1.3	5	4	5	0.5	0.3	0.1	0.1	4	17
D1.4	5	3	5	0.5	0.3	0.1	0.1	4	17
D2.1	4	3	3	0.4	0.3	0.1	0.1	4	17
D2.2	4	3	4	0.4	0.3	0.1	0.1	4	17
D2.3	4	2	3	0.4	0.3	0.1	0.1	4	17
D2.4	4	2	3	0.4	0.3	0.1	0.1	4	17
D3.1	5	3	5	0.5	0.2	0.1	0.1	4	17
D3.2	5	3	5	0.5	0.2	0.1	0.1	4	17
D4.1	5	2	4	0.4	0.3	0.1	0.1	4	17
D4.2	5	3	3	0.5	0.3	0.1	0.1	5	17
E1.1	5	3	5	0.5	0.3	0.1	0.1	4	17
E1.2	4	3	4	0.4	0.3	0.1	0.1	4	17
E2.1	4	4	4	0.5	0.3	0.1	0.1	5	17
E2.2	4	4	4	0.5	0.3	0.1	0.1	5	17
E2.3	3	4	4	0.5	0.3	0.1	0.1	5	17
E2.4	5	3	4	0.5	0.3	0.1	0.1	5	17
E3.1	5	3	3	0.5	0.3	0.1	0.1	5	17
E3.2	5	3	4	0.5	0.3	0.1	0.1	5	17
E4.1	5	2	3	0.5	0.3	0.1	0.1	5	17
E4.2	5	3	3	0.5	0.3	0.1	0.1	5	17
E4.3	3	2	3	0.5	0.3	0.1	0.1	5	17
E4.4	5	4	3	0.5	0.3	0.1	0.1	5	17
A1.1	5	5	5	0.5	0.3	0.1	0.1	5	18
A1.2	5	5	5	0.5	0.3	0.1	0.1	5	18
A1.3	5	5	5	0.5	0.3	0.1	0.1	5	18
A1.4	5	5	4	0.5	0.3	0.1	0.1	5	18
A1.5	5	5	3	0.5	0.3	0.1	0.1	5	18
A1.6	4	4	3	0.5	0.3	0.1	0.1	5	18
A1.7	4	4	3	0.5	0.3	0.1	0.1	5	18
A1.8	4	4	3	0.5	0.3	0.1	0.1	5	18
A2.1	4	4	3	0.4	0.3	0.1	0.1	4	18
A2.2	3	3	3	0.4	0.2	0.1	0.1	3	18
A3.1	4	4	3	0.4	0.2	0.1	0.1	3	18
A3.2	3	3	2	0.4	0.2	0.1	0.1	2	18
B1.1	5	5	4	0.5	0.3	0.1	0.1	5	18
B1.2	5	5	5	0.5	0.3	0.1	0.1	5	18
B1.3	5	5	5	0.5	0.3	0.1	0.1	5	18
B1.4	5	5	5	0.5	0.3	0.1	0.1	5	18
B1.5	5	5	5	0.5	0.3	0.1	0.1	5	18
B1.6	5	5	5	0.5	0.3	0.1	0.1	5	18
B1.7	4	4	4	0.5	0.2	0.1	0.1	4	18
B2.1	4	4	2	0.5	0.2	0.1	0.1	3	18
B2.2	4	4	3	0.4	0.2	0.1	0.1	3	18
C1.1	4	4	3	0.5	0.2	0.1	0.1	4	18
C1.2	3	3	2	0.5	0.2	0.1	0.1	3	18
C1.3	4	4	4	0.5	0.2	0.1	0.1	4	18
D1.1	5	4	4	0.5	0.2	0.1	0.1	3	18
D1.2	4	4	4	0.5	0.2	0.1	0.1	3	18
D1.3	5	5	5	0.5	0.2	0.1	0.1	4	18
D1.4	3	3	3	0.5	0.2	0.1	0.1	3	18
D2.1	4	3	2	0.5	0.2	0.1	0.1	3	18
D2.2	4	3	3	0.5	0.2	0.1	0.1	3	18
D2.3	4	4	4	0.5	0.2	0.1	0.1	3	18
D2.4	5	5	4	0.5	0.2	0.1	0.1	3	18
D3.1	5	5	5	0.5	0.3	0.1	0.1	5	18
D3.2	5	5	5	0.5	0.3	0.1	0.1	5	18
D4.1	5	5	4	0.5	0.3	0.1	0.1	4	18
D4.2	4	4	3	0.5	0.2	0.1	0.1	4	18
E1.1	3	3	2	0.4	0.1	0.1	0.1	2	18
E1.2	3	3	2	0.4	0.1	0.1	0.1	2	18
E2.1	3	3	3	0.4	0.2	0.1	0.1	3	18
E2.2	4	4	3	0.4	0.2	0.1	0.1	4	18
E2.3	3	3	3	0.4	0.2	0.1	0.1	3	18
E2.4	3	3	3	0.5	0.2	0.1	0.1	3	18
E3.1	3	3	2	0.4	0.2	0.1	0.1	3	18
E3.2	3	3	3	0.4	0.2	0.1	0.1	3	18
E4.1	5	5	4	0.5	0.3	0.1	0.1	5	18
E4.2	4	4	3	0.5	0.2	0.1	0.1	5	18
E4.3	3	3	3	0.4	0.2	0.1	0.1	3	18
E4.4	4	4	3	0.5	0.2	0.1	0.1	4	18
A1.1	5	5	5	0.5	0.3	0.1	0.1	5	19
A1.2	5	5	5	0.5	0.3	0.1	0.1	5	19
A1.3	5	5	4	0.5	0.3	0.1	0.1	5	19
A1.4	5	4	5	0.5	0.3	0.1	0.1	5	19
A1.5	5	5	5	0.5	0.3	0.1	0.1	5	19
A1.6	5	5	5	0.5	0.3	0.1	0.1	5	19
A1.7	5	5	5	0.5	0.3	0.1	0.1	5	19
A1.8	5	5	5	0.5	0.3	0.1	0.1	5	19
A2.1	5	5	4	0.5	0.3	0.1	0.1	5	19
A2.2	5	5	4	0.5	0.3	0.1	0.1	5	19
A3.1	5	5	4	0.5	0.3	0.1	0.1	4	19
A3.2	4	4	3	0.5	0.3	0.1	0.1	3	19
B1.1	5	5	5	0.5	0.3	0.1	0.1	5	19
B1.2	5	5	5	0.5	0.3	0.1	0.1	5	19
B1.3	5	5	5	0.5	0.3	0.1	0.1	5	19
B1.4	5	5	5	0.5	0.3	0.1	0.1	5	19
B1.5	5	5	5	0.5	0.3	0.1	0.1	5	19
B1.6	5	5	5	0.5	0.3	0.1	0.1	5	19
B1.7	5	5	5	0.5	0.3	0.1	0.1	5	19
B2.1	5	4	4	0.5	0.3	0.1	0.1	5	19
B2.2	5	5	5	0.5	0.3	0.1	0.1	5	19
C1.1	5	5	5	0.5	0.3	0.1	0.1	5	19
C1.2	5	5	5	0.5	0.3	0.1	0.1	5	19
C1.3	5	5	5	0.5	0.3	0.1	0.1	5	19
D1.1	5	4	5	0.5	0.3	0.1	0.1	5	19
D1.2	5	4	5	0.5	0.3	0.1	0.1	5	19
D1.3	5	5	5	0.5	0.3	0.1	0.1	5	19
D1.4	5	4	5	0.5	0.3	0.1	0.1	5	19
D2.1	5	4	4	0.5	0.3	0.1	0.1	4	19
D2.2	5	5	5	0.5	0.3	0.1	0.1	5	19
D2.3	5	5	4	0.5	0.3	0.1	0.1	5	19
D2.4	5	5	5	0.5	0.3	0.1	0.1	5	19
D3.1	5	5	3	0.5	0.3	0.1	0.1	4	19
D3.2	5	4	3	0.5	0.3	0.1	0.1	4	19
D4.1	4	4	5	0.5	0.3	0.1	0.1	3	19
D4.2	5	5	5	0.5	0.3	0.1	0.1	5	19
E1.1	4	4	5	0.5	0.3	0.1	0.1	4	19
E1.2	4	4	5	0.5	0.3	0.1	0.1	5	19
E2.1	5	5	5	0.5	0.3	0.1	0.1	5	19
E2.2	5	5	5	0.5	0.3	0.1	0.1	5	19
E2.3	4	4	5	0.5	0.3	0.1	0.1	5	19
E2.4	5	5	5	0.5	0.3	0.1	0.1	5	19
E3.1	5	5	5	0.5	0.3	0.1	0.1	5	19
E3.2	5	5	5	0.5	0.3	0.1	0.1	5	19
E4.1	4	4	5	0.5	0.3	0.1	0.1	5	19
E4.2	5	5	5	0.5	0.3	0.1	0.1	5	19
E4.3	3	3	3	0.5	0.3	0.1	0.1	5	19
E4.4	4	3	4	0.5	0.3	0.1	0.1	4	19
A1.1	3	2	5	0.5	0.3	0.1	0.1	5	20
A1.2	3	4	4	0.5	0.3	0.1	0.1	5	20
A1.3	2	5	2	0.5	0.3	0.1	0.1	4	20
A1.4	2	3	3	0.4	0.2	0.1	0.1	4	20
A1.5	2	3	3	0.4	0.2	0.1	0.1	3	20
A1.6	2	2	4	0.4	0.2	0.1	0.1	3	20
A1.7	2	5	2	0.4	0.2	0.1	0.1	3	20
A1.8	3	5	3	0.5	0.3	0.1	0.1	4	20
A2.1	3	5	3	0.5	0.2	0.1	0.1	3	20
A2.2	3	4	3	0.5	0.3	0.1	0.1	3	20
A3.1	3	3	3	0.4	0.2	0.1	0.1	3	20
A3.2	2	2	3	0.4	0.1	0.1	0.1	3	20
B1.1	3	3	4	0.5	0.3	0.1	0.1	5	20
B1.2	3	5	4	0.5	0.3	0.1	0.1	5	20
B1.3	3	3	3	0.5	0.3	0.1	0.1	5	20
B1.4	3	4	3	0.5	0.3	0.1	0.1	5	20
B1.5	5	5	3	0.5	0.3	0.1	0.1	5	20
B1.6	5	5	3	0.5	0.3	0.1	0.1	5	20
B1.7	3	4	3	0.5	0.3	0.1	0.1	5	20
B2.1	2	2	2	0.5	0.3	0.1	0.1	4	20
B2.2	5	5	4	0.5	0.3	0.1	0.1	4	20
C1.1	4	4	3	0.4	0.2	0.1	0.1	3	20
C1.2	3	3	2	0.4	0.2	0.1	0.1	3	20
C1.3	3	3	2	0.4	0.2	0.1	0.1	3	20
D1.1	3	3	4	0.4	0.2	0.1	0.1	3	20
D1.2	3	4	4	0.4	0.2	0.1	0.1	3	20
D1.3	3	3	4	0.4	0.2	0.1	0.1	3	20
D1.4	3	3	4	0.4	0.2	0.1	0.1	3	20
D2.1	3	3	2	0.4	0.2	0.1	0.1	3	20
D2.2	3	3	2	0.4	0.2	0.1	0.1	3	20
D2.3	3	4	2	0.4	0.2	0.1	0.1	3	20
D2.4	3	3	2	0.4	0.2	0.1	0.1	3	20
D3.1	3	4	2	0.4	0.2	0.1	0.1	3	20
D3.2	3	4	2	0.4	0.2	0.1	0.1	3	20
D4.1	4	4	2	0.4	0.2	0.1	0.1	3	20
D4.2	3	3	2	0.4	0.2	0.1	0.1	3	20
E1.1	3	3	5	0.4	0.2	0.1	0.1	3	20
E1.2	3	3	3	0.4	0.2	0.1	0.1	3	20
E2.1	3	4	2	0.4	0.2	0.1	0.1	3	20
E2.2	4	3	4	0.4	0.2	0.1	0.1	3	20
E2.3	3	4	2	0.4	0.2	0.1	0.1	3	20
E2.4	3	3	2	0.4	0.2	0.1	0.1	5	20
E3.1	3	3	2	0.4	0.2	0.1	0.1	3	20
E3.2	3	3	2	0.4	0.2	0.1	0.1	2	20
E4.1	3	3	2	0.4	0.2	0.1	0.1	3	20
E4.2	3	3	3	0.4	0.2	0.1	0.1	3	20
E4.3	3	2	4	0.5	0.3	0.1	0.1	4	20
E4.4	3	3	4	0.4	0.2	0.1	0.1	4	20
A1.1	5	5	5	0.5	0.3	0.1	0.1	5	21
A1.2	5	5	5	0.5	0.3	0.1	0.1	5	21
A1.3	5	5	5	0.5	0.3	0.1	0.1	5	21
A1.4	5	5	5	0.5	0.3	0.1	0.1	5	21
A1.5	5	5	5	0.5	0.3	0.1	0.1	5	21
A1.6	5	5	5	0.5	0.3	0.1	0.1	5	21
A1.7	5	5	5	0.5	0.3	0.1	0.1	5	21
A1.8	5	5	5	0.5	0.3	0.1	0.1	5	21
A2.1	5	5	5	0.5	0.3	0.1	0.1	5	21
A2.2	5	5	5	0.5	0.3	0.1	0.1	5	21
A3.1	5	5	5	0.5	0.3	0.1	0.1	5	21
A3.2	5	5	3	0.4	0.3	0.1	0.1	4	21
B1.1	5	5	5	0.5	0.3	0.1	0.1	5	21
B1.2	5	5	5	0.5	0.3	0.1	0.1	5	21
B1.3	5	5	5	0.5	0.3	0.1	0.1	5	21
B1.4	5	5	5	0.5	0.3	0.1	0.1	5	21
B1.5	5	5	5	0.5	0.3	0.1	0.1	5	21
B1.6	5	5	5	0.5	0.3	0.1	0.1	5	21
B1.7	5	5	5	0.5	0.3	0.1	0.1	5	21
B2.1	5	5	3	0.3	0.3	0.1	0.1	3	21
B2.2	5	5	5	0.5	0.3	0.1	0.1	5	21
C1.1	5	5	5	0.5	0.3	0.1	0.1	5	21
C1.2	5	5	5	0.5	0.3	0.1	0.1	5	21
C1.3	5	5	5	0.5	0.3	0.1	0.1	5	21
D1.1	3	3	2	0.4	0.2	0.1	0.1	3	21
D1.2	3	3	2	0.4	0.2	0.1	0.1	3	21
D1.3	3	3	2	0.4	0.2	0.1	0.1	3	21
D1.4	3	3	2	0.4	0.2	0.1	0.1	3	21
D2.1	3	3	2	0.4	0.2	0.1	0.1	3	21
D2.2	3	3	2	0.4	0.2	0.1	0.1	3	21
D2.3	5	5	5	0.5	0.2	0.1	0.1	4	21
D2.4	3	3	2	0.4	0.2	0.1	0.1	3	21
D3.1	3	3	2	0.4	0.2	0.1	0.1	3	21
D3.2	3	3	2	0.4	0.2	0.1	0.1	3	21
D4.1	3	3	2	0.4	0.2	0.1	0.1	3	21
D4.2	3	3	2	0.4	0.2	0.1	0.1	3	21
E1.1	4	4	3	0.4	0.2	0.1	0.1	4	21
E1.2	3	3	3	0.4	0.2	0.1	0.1	3	21
E2.1	4	4	3	0.4	0.2	0.1	0.1	4	21
E2.2	5	5	5	0.5	0.2	0.1	0.1	4	21
E2.3	5	5	5	0.5	0.2	0.1	0.1	5	21
E2.4	4	4	3	0.4	0.2	0.1	0.1	4	21
E3.1	5	5	5	0.5	0.3	0.1	0.1	5	21
E3.2	4	4	4	0.5	0.3	0.1	0.1	4	21
E4.1	5	5	5	0.5	0.3	0.1	0.1	5	21
E4.2	5	5	5	0.5	0.3	0.1	0.1	5	21
E4.3	5	4	2	0.3	0.3	0.1	0.1	3	21
E4.4	5	4	4	0.3	0.3	0.1	0.1	3	21
A1.1	4	4	1	0.5	0.3	0.1	0.1	5	22
A1.2	5	5	1	0.5	0.3	0.1	0.1	5	22
A1.3	5	5	1	0.5	0.3	0.1	0.1	5	22
A1.4	3	3	2	0.5	0.3	0.1	0.1	5	22
A1.5	5	5	1	0.5	0.3	0.1	0.1	5	22
A1.6	4	4	2	0.5	0.3	0.1	0.1	5	22
A1.7	4	4	2	0.5	0.3	0.1	0.1	5	22
A1.8	5	5	1	0.5	0.3	0.1	0.1	5	22
A2.1	5	5	1	0.5	0.3	0.1	0.1	5	22
A2.2	5	5	2	0.5	0.3	0.1	0.1	5	22
A3.1	5	4	4	0.5	0.3	0.1	0.1	5	22
A3.2	4	4	5	0.5	0.3	0.1	0.1	5	22
B1.1	4	4	1	0.5	0.3	0.1	0.1	5	22
B1.2	4	3	1	0.5	0.3	0.1	0.1	5	22
B1.3	3	3	1	0.5	0.3	0.1	0.1	5	22
B1.4	4	4	1	0.5	0.3	0.1	0.1	5	22
B1.5	5	5	1	0.5	0.3	0.1	0.1	5	22
B1.6	5	5	1	0.5	0.3	0.1	0.1	5	22
B1.7	4	4	1	0.5	0.3	0.1	0.1	5	22
B2.1	5	5	3	0.5	0.3	0.1	0.1	5	22
B2.2	5	5	2	0.5	0.3	0.1	0.1	5	22
C1.1	4	3	3	0.5	0.3	0.1	0.1	5	22
C1.2	3	3	3	0.5	0.3	0.1	0.1	5	22
C1.3	3	3	3	0.5	0.3	0.1	0.1	5	22
D1.1	4	3	2	0.5	0.3	0.1	0.1	5	22
D1.2	4	4	2	0.5	0.3	0.1	0.1	5	22
D1.3	4	3	2	0.5	0.3	0.1	0.1	5	22
D1.4	3	3	2	0.5	0.3	0.1	0.1	5	22
D2.1	4	3	3	0.5	0.3	0.1	0.1	5	22
D2.2	3	3	3	0.5	0.3	0.1	0.1	5	22
D2.3	3	3	3	0.5	0.3	0.1	0.1	5	22
D2.4	3	3	3	0.5	0.3	0.1	0.1	5	22
D3.1	4	4	3	0.5	0.3	0.1	0.1	5	22
D3.2	4	4	3	0.5	0.3	0.1	0.1	5	22
D4.1	4	4	3	0.5	0.3	0.1	0.1	5	22
D4.2	3	3	3	0.4	0.2	0.1	0.1	4	22
E1.1	3	4	2	0.5	0.3	0.1	0.1	5	22
E1.2	3	3	3	0.5	0.3	0.1	0.1	5	22
E2.1	5	5	1	0.5	0.3	0.1	0.1	5	22
E2.2	5	5	1	0.5	0.3	0.1	0.1	5	22
E2.3	4	4	1	0.5	0.3	0.1	0.1	5	22
E2.4	4	4	1	0.5	0.3	0.1	0.1	5	22
E3.1	4	3	3	0.5	0.3	0.1	0.1	5	22
E3.2	4	4	3	0.5	0.3	0.1	0.1	5	22
E4.1	4	4	1	0.5	0.3	0.1	0.1	5	22
E4.2	3	4	2	0.5	0.3	0.1	0.1	5	22
E4.3	4	3	4	0.4	0.2	0.1	0.1	5	22
E4.4	3	3	4	0.5	0.3	0.1	0.1	5	22
A1.1	4	4	4	0.5	0.3	0.1	0.1	5	23
A1.2	5	5	3	0.5	0.3	0.1	0.1	5	23
A1.3	5	5	5	0.5	0.3	0.1	0.1	5	23
A1.4	4	4	5	0.5	0.3	0.1	0.1	5	23
A1.5	5	5	5	0.5	0.3	0.1	0.1	5	23
A1.6	4	4	3	0.5	0.3	0.1	0.1	5	23
A1.7	5	5	3	0.5	0.3	0.1	0.1	5	23
A1.8	5	5	5	0.5	0.3	0.1	0.1	5	23
A2.1	5	5	5	0.5	0.3	0.1	0.1	5	23
A2.2	5	5	5	0.5	0.3	0.1	0.1	5	23
A3.1	5	5	5	0.5	0.3	0.1	0.1	5	23
A3.2	5	5	4	0.5	0.3	0.1	0.1	5	23
B1.1	4	4	5	0.5	0.3	0.1	0.1	5	23
B1.2	4	4	5	0.5	0.3	0.1	0.1	5	23
B1.3	4	4	5	0.5	0.3	0.1	0.1	5	23
B1.4	4	4	5	0.5	0.3	0.1	0.1	5	23
B1.5	5	5	5	0.5	0.3	0.1	0.1	5	23
B1.6	5	5	5	0.5	0.3	0.1	0.1	5	23
B1.7	5	4	5	0.5	0.3	0.1	0.1	5	23
B2.1	5	5	5	0.5	0.3	0.1	0.1	5	23
B2.2	5	5	5	0.5	0.3	0.1	0.1	5	23
C1.1	5	5	5	0.5	0.3	0.1	0.1	5	23
C1.2	5	5	5	0.5	0.3	0.1	0.1	5	23
C1.3	5	5	5	0.5	0.3	0.1	0.1	5	23
D1.1	4	4	5	0.5	0.3	0.1	0.1	5	23
D1.2	4	4	5	0.5	0.3	0.1	0.1	5	23
D1.3	4	4	5	0.5	0.3	0.1	0.1	5	23
D1.4	4	4	5	0.5	0.3	0.1	0.1	5	23
D2.1	3	3	3	0.5	0.3	0.1	0.1	5	23
D2.2	3	3	5	0.5	0.3	0.1	0.1	5	23
D2.3	3	3	5	0.5	0.3	0.1	0.1	5	23
D2.4	4	4	5	0.5	0.3	0.1	0.1	5	23
D3.1	4	4	5	0.5	0.3	0.1	0.1	5	23
D3.2	3	3	5	0.5	0.3	0.1	0.1	5	23
D4.1	3	3	5	0.5	0.3	0.1	0.1	5	23
D4.2	3	3	5	0.5	0.3	0.1	0.1	5	23
E1.1	4	4	4	0.5	0.3	0.1	0.1	5	23
E1.2	3	3	4	0.5	0.3	0.1	0.1	5	23
E2.1	4	4	4	0.5	0.3	0.1	0.1	5	23
E2.2	4	4	5	0.5	0.3	0.1	0.1	5	23
E2.3	4	4	5	0.5	0.3	0.1	0.1	5	23
E2.4	3	3	5	0.5	0.3	0.1	0.1	5	23
E3.1	5	5	5	0.5	0.3	0.1	0.1	5	23
E3.2	5	5	5	0.5	0.3	0.1	0.1	5	23
E4.1	5	5	5	0.5	0.3	0.1	0.1	5	23
E4.2	4	4	4	0.5	0.3	0.1	0.1	5	23
E4.3	4	4	4	0.5	0.3	0.1	0.1	5	23
E4.4	4	5	4	0.5	0.3	0.1	0.1	5	23
A1.1	5	5	5	0.5	0.3	0.1	0.1	5	24
A1.2	5	5	5	0.5	0.3	0.1	0.1	5	24
A1.3	5	5	5	0.5	0.3	0.1	0.1	5	24
A1.4	5	5	5	0.5	0.3	0.1	0.1	5	24
A1.5	5	5	5	0.5	0.3	0.1	0.1	5	24
A1.6	3	3	5	0.5	0.3	0.1	0.1	5	24
A1.7	3	3	5	0.5	0.3	0.1	0.1	3	24
A1.8	5	5	5	0.5	0.3	0.1	0.1	5	24
A2.1	5	5	2	0.5	0.3	0.1	0.1	5	24
A2.2	4	5	1	0.5	0.3	0.1	0.1	2	24
A3.1	5	5	5	0.5	0.3	0.1	0.1	5	24
A3.2	3	3	1	0.4	0.1	0.1	0.1	1	24
B1.1	5	5	5	0.5	0.3	0.1	0.1	5	24
B1.2	5	5	5	0.5	0.3	0.1	0.1	5	24
B1.3	5	5	5	0.5	0.3	0.1	0.1	5	24
B1.4	5	5	5	0.5	0.3	0.1	0.1	5	24
B1.5	5	5	5	0.5	0.3	0.1	0.1	5	24
B1.6	5	5	5	0.5	0.3	0.1	0.1	5	24
B1.7	5	5	5	0.5	0.3	0.1	0.1	5	24
B2.1	2	2	2	0.4	0.3	0.1	0.1	5	24
B2.2	5	5	5	0.5	0.3	0.1	0.1	5	24
C1.1	5	3	3	0.5	0.3	0.1	0.1	5	24
C1.2	5	5	3	0.5	0.3	0.1	0.1	5	24
C1.3	5	5	3	0.5	0.3	0.1	0.1	5	24
D1.1	5	5	5	0.5	0.3	0.1	0.1	5	24
D1.2	5	5	5	0.5	0.3	0.1	0.1	5	24
D1.3	2	3	3	0.4	0.3	0.1	0.1	5	24
D1.4	5	5	5	0.5	0.3	0.1	0.1	5	24
D2.1	3	3	2	0.3	0.3	0.1	0.1	2	24
D2.2	5	5	5	0.3	0.3	0.1	0.1	4	24
D2.3	4	4	2	0.3	0.3	0.1	0.1	4	24
D2.4	4	4	4	0.4	0.3	0.1	0.1	4	24
D3.1	5	5	5	0.5	0.3	0.1	0.1	5	24
D3.2	5	5	5	0.5	0.3	0.1	0.1	5	24
D4.1	5	5	5	0.5	0.3	0.1	0.1	5	24
D4.2	3	4	3	0.4	0.3	0.1	0.1	5	24
E1.1	3	3	3	0.3	0.2	0.1	0.1	2	24
E1.2	3	3	3	0.3	0.2	0.1	0.1	5	24
E2.1	5	5	5	0.5	0.3	0.1	0.1	5	24
E2.2	5	5	5	0.5	0.3	0.1	0.1	5	24
E2.3	5	5	5	0.5	0.3	0.1	0.1	5	24
E2.4	5	5	5	0.4	0.3	0.1	0.1	4	24
E3.1	4	5	5	0.4	0.3	0.1	0.1	5	24
E3.2	5	5	5	0.5	0.3	0.1	0.1	5	24
E4.1	5	5	5	0.5	0.3	0.1	0.1	5	24
E4.2	5	5	5	0.5	0.3	0.1	0.1	5	24
E4.3	5	5	5	0.4	0.3	0.1	0.1	3	24
E4.4	4	4	2	0.4	0.3	0.1	0.1	3	24
A1.1	5	5	5	0.5	0.3	0.1	0.1	5	25
A1.2	5	5	5	0.5	0.3	0.1	0.1	5	25
A1.3	5	5	5	0.5	0.3	0.1	0.1	5	25
A1.4	5	5	5	0.5	0.3	0.1	0.1	5	25
A1.5	5	5	5	0.5	0.3	0.1	0.1	5	25
A1.6	5	5	5	0.5	0.3	0.1	0.1	5	25
A1.7	5	5	5	0.5	0.3	0.1	0.1	5	25
A1.8	5	5	5	0.5	0.3	0.1	0.1	5	25
A2.1	5	5	5	0.5	0.3	0.1	0.1	5	25
A2.2	5	5	5	0.5	0.3	0.1	0.1	5	25
A3.1	5	5	5	0.5	0.3	0.1	0.1	5	25
A3.2	5	5	5	0.5	0.3	0.1	0.1	5	25
B1.1	5	5	5	0.5	0.3	0.1	0.1	5	25
B1.2	5	4	5	0.5	0.3	0.1	0.1	5	25
B1.3	5	4	5	0.5	0.3	0.1	0.1	5	25
B1.4	5	4	5	0.5	0.3	0.1	0.1	4	25
B1.5	5	5	5	0.5	0.3	0.1	0.1	5	25
B1.6	5	5	5	0.5	0.3	0.1	0.1	5	25
B1.7	5	4	4	0.5	0.3	0.1	0.1	4	25
B2.1	5	5	5	0.5	0.3	0.1	0.1	5	25
B2.2	5	5	5	0.5	0.3	0.1	0.1	5	25
C1.1	5	5	4	0.5	0.3	0.1	0.1	4	25
C1.2	5	5	4	0.5	0.3	0.1	0.1	4	25
C1.3	5	5	4	0.5	0.3	0.1	0.1	4	25
D1.1	4	4	4	0.5	0.3	0.1	0.1	4	25
D1.2	3	4	4	0.4	0.2	0.1	0.1	3	25
D1.3	5	5	5	0.5	0.3	0.1	0.1	4	25
D1.4	5	5	4	0.5	0.3	0.1	0.1	4	25
D2.1	5	5	4	0.5	0.3	0.1	0.1	4	25
D2.2	5	5	4	0.5	0.3	0.1	0.1	4	25
D2.3	5	5	5	0.5	0.3	0.1	0.1	4	25
D2.4	5	5	5	0.5	0.3	0.1	0.1	4	25
D3.1	5	5	5	0.5	0.3	0.1	0.1	5	25
D3.2	5	5	5	0.5	0.3	0.1	0.1	5	25
D4.1	5	5	5	0.4	0.2	0.1	0.1	4	25
D4.2	5	5	5	0.4	0.2	0.1	0.1	4	25
E1.1	4	4	4	0.4	0.2	0.1	0.1	4	25
E1.2	4	4	4	0.4	0.2	0.1	0.1	4	25
E2.1	5	5	5	0.5	0.3	0.1	0.1	5	25
E2.2	5	5	4	0.5	0.3	0.1	0.1	5	25
E2.3	5	5	5	0.5	0.3	0.1	0.1	5	25
E2.4	5	5	5	0.5	0.3	0.1	0.1	5	25
E3.1	5	5	4	0.5	0.3	0.1	0.1	5	25
E3.2	5	5	4	0.5	0.3	0.1	0.1	5	25
E4.1	5	5	5	0.5	0.3	0.1	0.1	5	25
E4.2	5	5	5	0.5	0.3	0.1	0.1	5	25
E4.3	4	4	4	0.4	0.2	0.1	0.1	3	25
E4.4	4	4	4	0.4	0.2	0.1	0.1	4	25
A1.1	4	5	4	0.5	0.3	0.1	0.1	5	26
A1.2	4	5	3	0.5	0.3	0.1	0.1	5	26
A1.3	4	5	3	0.5	0.3	0.1	0.1	5	26
A1.4	5	5	5	0.5	0.3	0.1	0.1	5	26
A1.5	4	5	3	0.5	0.3	0.1	0.1	5	26
A1.6	4	5	3	0.5	0.3	0.1	0.1	5	26
A1.7	4	5	3	0.5	0.3	0.1	0.1	5	26
A1.8	4	5	3	0.5	0.3	0.1	0.1	5	26
A2.1	4	5	3	0.5	0.3	0.1	0.1	5	26
A2.2	4	5	3	0.5	0.3	0.1	0.1	5	26
A3.1	5	5	3	0.5	0.3	0.1	0.1	4	26
A3.2	3	5	3	0.5	0.3	0.1	0.1	2	26
B1.1	5	5	4	0.5	0.3	0.1	0.1	5	26
B1.2	5	5	4	0.5	0.3	0.1	0.1	5	26
B1.3	5	5	4	0.5	0.3	0.1	0.1	5	26
B1.4	5	5	3	0.5	0.3	0.1	0.1	5	26
B1.5	4	5	3	0.5	0.3	0.1	0.1	5	26
B1.6	4	5	3	0.5	0.3	0.1	0.1	5	26
B1.7	5	5	3	0.5	0.3	0.1	0.1	5	26
B2.1	4	5	3	0.5	0.3	0.1	0.1	3	26
B2.2	4	5	4	0.5	0.3	0.1	0.1	4	26
C1.1	4	5	4	0.5	0.3	0.1	0.1	4	26
C1.2	4	5	4	0.5	0.3	0.1	0.1	4	26
C1.3	4	5	4	0.5	0.3	0.1	0.1	4	26
D1.1	4	4	4	0.5	0.3	0.1	0.1	3	26
D1.2	4	5	4	0.5	0.3	0.1	0.1	3	26
D1.3	4	5	4	0.5	0.3	0.1	0.1	3	26
D1.4	4	4	4	0.5	0.3	0.1	0.1	3	26
D2.1	4	4	4	0.5	0.3	0.1	0.1	3	26
D2.2	4	5	4	0.5	0.3	0.1	0.1	3	26
D2.3	4	5	4	0.5	0.3	0.1	0.1	3	26
D2.4	5	5	5	0.5	0.3	0.1	0.1	3	26
D3.1	5	5	4	0.5	0.3	0.1	0.1	3	26
D3.2	5	5	4	0.5	0.3	0.1	0.1	3	26
D4.1	4	5	4	0.5	0.3	0.1	0.1	3	26
D4.2	4	5	4	0.5	0.3	0.1	0.1	3	26
E1.1	5	5	4	0.5	0.3	0.1	0.1	3	26
E1.2	4	5	4	0.5	0.3	0.1	0.1	3	26
E2.1	5	5	5	0.5	0.3	0.1	0.1	5	26
E2.2	5	5	5	0.5	0.3	0.1	0.1	5	26
E2.3	5	5	5	0.5	0.2	0.1	0.1	5	26
E2.4	5	5	5	0.5	0.3	0.1	0.1	5	26
E3.1	5	5	5	0.5	0.3	0.1	0.1	4	26
E3.2	5	5	5	0.5	0.3	0.1	0.1	4	26
E4.1	5	5	5	0.5	0.3	0.1	0.1	5	26
E4.2	5	5	5	0.5	0.3	0.1	0.1	5	26
E4.3	4	5	3	0.5	0.3	0.1	0.1	4	26
E4.4	4	5	4	0.5	0.3	0.1	0.1	4	26
A1.1	5	5	5	0.5	0.3	0.1	0.1	5	27
A1.2	5	5	5	0.5	0.3	0.1	0.1	5	27
A1.3	5	5	5	0.5	0.3	0.1	0.1	5	27
A1.4	5	5	5	0.5	0.2	0.1	0.1	5	27
A1.5	5	5	5	0.5	0.3	0.1	0.1	5	27
A1.6	5	5	5	0.5	0.3	0.1	0.1	5	27
A1.7	5	5	5	0.5	0.3	0.1	0.1	5	27
A1.8	5	5	5	0.5	0.3	0.1	0.1	5	27
A2.1	5	5	5	0.5	0.3	0.1	0.1	5	27
A2.2	5	5	5	0.5	0.3	0.1	0.1	5	27
A3.1	5	5	4	0.5	0.3	0.1	0.1	4	27
A3.2	5	5	3	0.4	0.3	0.1	0.1	3	27
B1.1	5	5	5	0.5	0.3	0.1	0.1	5	27
B1.2	5	5	5	0.5	0.3	0.1	0.1	5	27
B1.3	5	5	5	0.5	0.2	0.1	0.1	5	27
B1.4	5	5	5	0.5	0.3	0.1	0.1	5	27
B1.5	5	5	5	0.5	0.3	0.1	0.1	5	27
B1.6	5	5	5	0.5	0.2	0.1	0.1	5	27
B1.7	5	5	5	0.5	0.3	0.1	0.1	5	27
B2.1	3	3	5	0.5	0.3	0.1	0.1	5	27
B2.2	5	5	5	0.5	0.2	0.1	0.1	5	27
C1.1	5	5	5	0.5	0.3	0.1	0.1	5	27
C1.2	4	5	3	0.3	0.3	0.1	0.1	4	27
C1.3	5	5	5	0.5	0.3	0.1	0.1	5	27
D1.1	5	5	5	0.5	0.2	0.1	0.1	5	27
D1.2	4	4	5	0.4	0.2	0.1	0.1	4	27
D1.3	5	5	5	0.5	0.2	0.1	0.1	5	27
D1.4	4	4	4	0.4	0.3	0.1	0.1	4	27
D2.1	5	5	5	0.5	0.3	0.1	0.1	5	27
D2.2	5	5	5	0.5	0.2	0.1	0.1	5	27
D2.3	5	5	5	0.5	0.3	0.1	0.1	5	27
D2.4	5	5	5	0.5	0.3	0.1	0.1	5	27
D3.1	5	5	5	0.5	0.2	0.1	0.1	5	27
D3.2	5	5	5	0.5	0.3	0.1	0.1	4	27
D4.1	5	5	5	0.4	0.2	0.1	0.1	5	27
D4.2	5	5	4	0.3	0.3	0.1	0.1	3	27
E1.1	4	4	4	0.4	0.2	0.1	0.1	3	27
E1.2	5	5	5	0.5	0.2	0.1	0.1	4	27
E2.1	5	5	5	0.5	0.3	0.1	0.1	5	27
E2.2	5	5	5	0.5	0.3	0.1	0.1	5	27
E2.3	5	5	5	0.5	0.1	0.1	0.1	5	27
E2.4	5	5	5	0.5	0.3	0.1	0.1	5	27
E3.1	5	5	5	0.5	0.3	0.1	0.1	5	27
E3.2	5	5	5	0.5	0.3	0.1	0.1	5	27
E4.1	5	5	5	0.5	0.3	0.1	0.1	5	27
E4.2	5	5	5	0.5	0.3	0.1	0.1	5	27
E4.3	3	3	3	0.3	0.3	0.1	0.1	2	27
E4.4	4	4	4	0.5	0.3	0.1	0.1	4	27
A1.1	5	4	5	0.5	0.3	0.1	0.1	5	28
A1.2	5	5	5	0.5	0.3	0.1	0.1	5	28
A1.3	5	5	5	0.5	0.3	0.1	0.1	5	28
A1.4	3	3	3	0.5	0.3	0.1	0.1	5	28
A1.5	5	5	5	0.5	0.3	0.1	0.1	5	28
A1.6	5	4	4	0.5	0.3	0.1	0.1	5	28
A1.7	5	4	4	0.5	0.3	0.1	0.1	5	28
A1.8	5	5	5	0.5	0.3	0.1	0.1	5	28
A2.1	5	5	5	0.5	0.3	0.1	0.1	5	28
A2.2	5	5	5	0.5	0.3	0.1	0.1	5	28
A3.1	5	5	4	0.5	0.3	0.1	0.1	5	28
A3.2	5	5	3	0.5	0.3	0.1	0.1	5	28
B1.1	5	4	5	0.5	0.3	0.1	0.1	5	28
B1.2	5	5	5	0.5	0.3	0.1	0.1	5	28
B1.3	5	4	5	0.5	0.3	0.1	0.1	5	28
B1.4	5	4	5	0.5	0.3	0.1	0.1	5	28
B1.5	5	5	5	0.5	0.3	0.1	0.1	5	28
B1.6	5	5	5	0.5	0.3	0.1	0.1	5	28
B1.7	5	4	5	0.5	0.3	0.1	0.1	5	28
B2.1	5	5	4	0.5	0.3	0.1	0.1	5	28
B2.2	5	5	5	0.5	0.3	0.1	0.1	5	28
C1.1	5	4	4	0.5	0.3	0.1	0.1	5	28
C1.2	4	4	3	0.5	0.3	0.1	0.1	5	28
C1.3	5	5	5	0.5	0.3	0.1	0.1	5	28
D1.1	4	4	5	0.5	0.3	0.1	0.1	5	28
D1.2	5	5	5	0.5	0.3	0.1	0.1	5	28
D1.3	4	5	5	0.5	0.3	0.1	0.1	5	28
D1.4	4	4	5	0.5	0.3	0.1	0.1	5	28
D2.1	5	5	5	0.5	0.3	0.1	0.1	5	28
D2.2	5	5	5	0.5	0.3	0.1	0.1	5	28
D2.3	5	4	4	0.5	0.3	0.1	0.1	5	28
D2.4	5	5	5	0.5	0.3	0.1	0.1	5	28
D3.1	5	5	2	0.5	0.3	0.1	0.1	5	28
D3.2	4	3	5	0.5	0.3	0.1	0.1	5	28
D4.1	5	4	3	0.5	0.3	0.1	0.1	5	28
D4.2	5	4	3	0.5	0.3	0.1	0.1	5	28
E1.1	4	4	3	0.5	0.3	0.1	0.1	5	28
E1.2	4	4	3	0.5	0.3	0.1	0.1	5	28
E2.1	5	5	3	0.5	0.3	0.1	0.1	5	28
E2.2	5	5	3	0.5	0.3	0.1	0.1	5	28
E2.3	3	3	4	0.5	0.3	0.1	0.1	5	28
E2.4	5	5	5	0.5	0.3	0.1	0.1	5	28
E3.1	5	5	3	0.5	0.3	0.1	0.1	5	28
E3.2	3	3	5	0.5	0.3	0.1	0.1	5	28
E4.1	5	5	4	0.5	0.3	0.1	0.1	5	28
E4.2	5	5	4	0.5	0.3	0.1	0.1	5	28
E4.3	3	3	3	0.5	0.3	0.1	0.1	5	28
E4.4	5	5	5	0.5	0.3	0.1	0.1	5	28
A1.1	5	5	5	0.5	0.3	0.1	0.1	5	29
A1.2	5	5	4	0.5	0.3	0.1	0.1	5	29
A1.3	5	5	5	0.3	0.3	0.1	0.1	3	29
A1.4	5	5	5	0.3	0.3	0.1	0.1	3	29
A1.5	5	5	5	0.3	0.3	0.1	0.1	3	29
A1.6	5	5	5	0.5	0.3	0.1	0.1	5	29
A1.7	5	5	5	0.5	0.3	0.1	0.1	5	29
A1.8	5	5	5	0.5	0.3	0.1	0.1	5	29
A2.1	5	5	3	0.5	0.3	0.1	0.1	4	29
A2.2	5	5	3	0.5	0.3	0.1	0.1	4	29
A3.1	5	5	4	0.5	0.3	0.1	0.1	4	29
A3.2	5	5	2	0.3	0.3	0.1	0.1	3	29
B1.1	5	5	5	0.5	0.3	0.1	0.1	5	29
B1.2	5	5	5	0.5	0.3	0.1	0.1	5	29
B1.3	5	5	5	0.5	0.3	0.1	0.1	5	29
B1.4	5	5	5	0.5	0.3	0.1	0.1	5	29
B1.5	5	5	5	0.5	0.3	0.1	0.1	5	29
B1.6	5	5	5	0.5	0.3	0.1	0.1	5	29
B1.7	5	5	5	0.5	0.3	0.1	0.1	5	29
B2.1	5	5	2	0.3	0.2	0.1	0.1	2	29
B2.2	5	5	4	0.5	0.1	0.1	0.1	4	29
C1.1	4	4	3	0.3	0.3	0.1	0.1	5	29
C1.2	3	3	1	0.5	0.1	0.1	0.1	5	29
C1.3	4	4	2	0.5	0.1	0.1	0.1	5	29
D1.1	4	4	3	0.3	0.3	0.1	0.1	3	29
D1.2	4	4	3	0.3	0.3	0.1	0.1	3	29
D1.3	4	4	3	0.3	0.3	0.1	0.1	3	29
D1.4	4	4	3	0.3	0.3	0.1	0.1	3	29
D2.1	4	4	2	0.3	0.3	0.1	0.1	3	29
D2.2	4	4	3	0.3	0.3	0.1	0.1	3	29
D2.3	4	4	2	0.3	0.3	0.1	0.1	3	29
D2.4	4	4	2	0.3	0.3	0.1	0.1	1	29
D3.1	4	4	2	0.3	0.3	0.1	0.1	3	29
D3.2	4	4	2	0.3	0.3	0.1	0.1	3	29
D4.1	4	4	2	0.3	0.3	0.1	0.1	1	29
D4.2	4	4	2	0.3	0.3	0.1	0.1	1	29
E1.1	5	5	5	0.5	0.3	0.1	0.1	5	29
E1.2	4	4	5	0.5	0.3	0.1	0.1	5	29
E2.1	5	5	5	0.5	0.3	0.1	0.1	5	29
E2.2	5	5	5	0.5	0.3	0.1	0.1	5	29
E2.3	5	5	5	0.5	0.3	0.1	0.1	5	29
E2.4	5	5	5	0.5	0.3	0.1	0.1	5	29
E3.1	4	4	4	0.4	0.3	0.1	0.1	2	29
E3.2	4	4	4	0.4	0.3	0.1	0.1	2	29
E4.1	5	5	4	0.5	0.3	0.1	0.1	5	29
E4.2	5	5	4	0.5	0.3	0.1	0.1	5	29
E4.3	4	4	3	0.3	0.3	0.1	0.1	2	29
E4.4	4	4	3	0.3	0.3	0.1	0.1	2	29
A1.1	5	5	5	0.5	0.3	0.1	0.1	5	30
A1.2	5	5	5	0.5	0.3	0.1	0.1	5	30
A1.3	5	5	5	0.5	0.3	0.1	0.1	5	30
A1.4	5	5	5	0.5	0.3	0.1	0.1	5	30
A1.5	5	5	4	0.5	0.3	0.1	0.1	5	30
A1.6	5	5	4	0.5	0.3	0.1	0.1	5	30
A1.7	5	5	4	0.5	0.3	0.1	0.1	5	30
A1.8	5	5	5	0.5	0.3	0.1	0.1	5	30
A2.1	5	5	5	0.5	0.3	0.1	0.1	5	30
A2.2	5	5	3	0.5	0.3	0.1	0.1	5	30
A3.1	5	5	5	0.5	0.3	0.1	0.1	5	30
A3.2	5	5	3	0.5	0.3	0.1	0.1	3	30
B1.1	5	5	5	0.5	0.3	0.1	0.1	5	30
B1.2	5	5	5	0.5	0.3	0.1	0.1	5	30
B1.3	5	5	5	0.5	0.3	0.1	0.1	5	30
B1.4	5	5	5	0.5	0.3	0.1	0.1	5	30
B1.5	5	5	5	0.5	0.3	0.1	0.1	5	30
B1.6	5	5	5	0.5	0.3	0.1	0.1	5	30
[truncated: 78 more rows]

## Sheet: Rround 2
Indicators	Rationality	Importance	Operability	Practical experience	Theoretical evidence	Peer awareness	Intuition	Familiarity	Expert
A	5	5	4	0.5	0.3	0.1	0.1	5	2
B	5	4	3	0.5	0.3	0.1	0.1	5	2
C	5	4	4	0.5	0.3	0.1	0.1	5	2
A	5	5	5	0.5	0.3	0.1	0.1	5	3
B	5	5	5	0.5	0.3	0.1	0.1	5	3
C	5	5	4	0.5	0.3	0.1	0.1	5	3
A	5	5	4	0.5	0.3	0.1	0.1	5	16
B	5	5	4	0.5	0.3	0.1	0.1	5	16
C	5	5	5	0.5	0.3	0.1	0.1	5	16
A	5	5	5	0.5	0.3	0.1	0.1	5	24
B	5	5	4	0.5	0.3	0.1	0.1	5	24
C	5	5	4	0.5	0.3	0.1	0.1	4	24
A	5	5	2	0.5	0.3	0.1	0.1	5	7
B	4	4	3	0.5	0.3	0.1	0.1	5	7
C	4	3	2	0.5	0.3	0.1	0.1	5	7
A	5	5	5	0.5	0.3	0.1	0.1	5	6
B	5	5	4	0.4	0.3	0.1	0.1	4	6
C	5	5	5	0.4	0.3	0.1	0.1	3	6
A	5	5	5	0.5	0.3	0.1	0.1	5	17
B	5	5	4	0.5	0.3	0.1	0.1	5	17
C	5	5	4	0.5	0.3	0.1	0.1	5	17
A	5	5	4	0.5	0.3	0.1	0.1	5	11
B	5	5	3	0.5	0.3	0.1	0.1	5	11
C	5	5	4	0.5	0.3	0.1	0.1	5	11
A	5	5	4	0.4	0.3	0.1	0.1	4	29
B	5	5	4	0.5	0.3	0.1	0.1	4	29
C	5	5	5	0.5	0.2	0.1	0.1	4	29
A	5	4	3	0.5	0.3	0.1	0.1	4	12
B	5	5	3	0.5	0.2	0.1	0.1	5	12
C	5	5	5	0.5	0.3	0.1	0.1	3	12
A	5	5	5	0.5	0.3	0.1	0.1	4	5
B	5	5	5	0.5	0.3	0.1	0.1	4	5
C	5	5	5	0.5	0.3	0.1	0.1	4	5
A	5	5	5	0.5	0.3	0.1	0.1	5	19
B	5	5	4	0.5	0.3	0.1	0.1	5	19
C	5	5	4	0.5	0.3	0.1	0.1	5	19
A	5	5	4	0.5	0.3	0.1	0.1	5	31
B	5	4	4	0.5	0.3	0.1	0.1	5	31
C	5	4	3	0.4	0.3	0.1	0.1	4	31
A	5	5	5	0.5	0.3	0.1	0.1	5	21
B	5	5	4	0.5	0.3	0.1	0.1	5	21
C	5	5	4	0.5	0.3	0.1	0.1	5	21
A	5	5	5	0.5	0.3	0.1	0.1	5	26
B	5	5	5	0.5	0.3	0.1	0.1	5	26
C	5	5	5	0.5	0.3	0.1	0.1	5	26
A	5	5	5	0.5	0.3	0.1	0.1	5	14
B	5	5	5	0.5	0.3	0.1	0.1	5	14
C	5	5	5	0.5	0.3	0.1	0.1	5	14
A	5	5	5	0.5	0.3	0.1	0.1	5	22
B	5	5	5	0.5	0.3	0.1	0.1	5	22
C	5	5	5	0.5	0.3	0.1	0.1	5	22
A	5	5	5	0.5	0.3	0.1	0.1	5	23
B	5	5	5	0.5	0.3	0.1	0.1	5	23
C	4	4	4	0.5	0.3	0.1	0.1	5	23
A	5	5	5	0.5	0.3	0.1	0.1	5	4
B	5	5	5	0.5	0.3	0.1	0.1	5	4
C	5	5	4	0.5	0.3	0.1	0.1	4	4
A	5	5	5	0.5	0.3	0.1	0.1	5	30
B	5	5	5	0.5	0.3	0.1	0.1	5	30
C	5	5	4	0.5	0.3	0.1	0.1	5	30
A	5	5	5	0.5	0.3	0.1	0.1	5	1
B	5	5	5	0.5	0.3	0.1	0.1	5	1
C	5	5	5	0.5	0.3	0.1	0.1	5	1
A	5	5	3	0.4	0.3	0.1	0.1	4	20
B	5	4	5	0.5	0.3	0.1	0.1	5	20
C	5	4	5	0.5	0.3	0.1	0.1	4	20
A	5	5	4	0.5	0.3	0.1	0.1	4	8
B	5	5	4	0.5	0.3	0.1	0.1	4	8
C	5	5	5	0.5	0.3	0.1	0.1	4	8
A	5	5	5	0.5	0.3	0.1	0.1	5	27
B	5	5	5	0.5	0.3	0.1	0.1	5	27
C	5	5	5	0.5	0.3	0.1	0.1	5	27
A	5	5	4	0.5	0.3	0.1	0.1	5	13
B	5	5	5	0.5	0.3	0.1	0.1	5	13
C	4	4	3	0.5	0.3	0.1	0.1	4	13
A	5	5	5	0.5	0.3	0.1	0.1	5	15
B	5	5	3	0.5	0.3	0.1	0.1	5	15
C	5	5	4	0.5	0.3	0.1	0.1	5	15
A	5	5	4	0.4	0.3	0.1	0.1	5	9
B	5	5	4	0.4	0.3	0.1	0.1	4	9
C	5	5	4	0.4	0.2	0.1	0.1	4	9
A	5	5	4	0.5	0.3	0.1	0.1	5	10
B	5	5	4	0.5	0.3	0.1	0.1	5	10
C	5	5	3	0.5	0.3	0.1	0.1	5	10
A	5	5	5	0.5	0.3	0.1	0.1	5	25
B	5	5	5	0.5	0.3	0.1	0.1	4	25
C	4	4	4	0.5	0.2	0.1	0.1	4	25
A	5	5	5	0.5	0.3	0.1	0.1	5	18
B	5	5	3	0.5	0.3	0.1	0.1	4	18
C	4	4	4	0.4	0.3	0.1	0.1	4	18
A	5	5	4	0.5	0.3	0.1	0.1	5	28
B	5	4	5	0.5	0.3	0.1	0.1	5	28
C	5	3	3	0.5	0.2	0.1	0.1	4	28
A1	5	5	5	0.5	0.3	0.1	0.1	5	2
A2	5	5	2	0.5	0.3	0.1	0.1	5	2
A3	5	5	5	0.5	0.3	0.1	0.1	5	2
A4	5	5	5	0.5	0.3	0.1	0.1	5	2
B1	5	4	3	0.5	0.3	0.1	0.1	5	2
B2	5	4	3	0.5	0.3	0.1	0.1	5	2
B3	5	4	3	0.5	0.3	0.1	0.1	5	2
C1	5	5	4	0.5	0.3	0.1	0.1	5	2
C2	5	5	5	0.5	0.3	0.1	0.1	5	2
C3	5	5	5	0.5	0.3	0.1	0.1	5	2
C4	5	5	5	0.5	0.3	0.1	0.1	5	2
C5	5	5	3	0.5	0.3	0.1	0.1	5	2
A1	5	5	5	0.5	0.3	0.1	0.1	5	3
A2	5	5	4	0.5	0.3	0.1	0.1	5	3
A3	5	5	5	0.5	0.3	0.1	0.1	5	3
A4	5	5	5	0.5	0.3	0.1	0.1	5	3
B1	5	5	4	0.5	0.3	0.1	0.1	5	3
B2	5	5	4	0.4	0.3	0.1	0.1	4	3
B3	5	5	5	0.5	0.3	0.1	0.1	5	3
C1	5	5	5	0.5	0.3	0.1	0.1	5	3
C2	5	5	4	0.5	0.3	0.1	0.1	5	3
C3	5	5	5	0.5	0.3	0.1	0.1	5	3
C4	5	5	5	0.5	0.3	0.1	0.1	5	3
C5	5	5	4	0.5	0.2	0.1	0.1	5	3
A1	5	5	5	0.5	0.3	0.1	0.1	5	16
A2	5	5	5	0.5	0.3	0.1	0.1	5	16
A3	5	5	5	0.5	0.3	0.1	0.1	5	16
A4	5	5	5	0.5	0.3	0.1	0.1	5	16
B1	5	4	3	0.5	0.3	0.1	0.1	3	16
B2	5	4	1	0.4	0.3	0.1	0.1	3	16
B3	5	4	3	0.5	0.3	0.1	0.1	4	16
C1	5	5	5	0.5	0.3	0.1	0.1	5	16
C2	5	5	5	0.5	0.3	0.1	0.1	5	16
C3	5	5	5	0.5	0.3	0.1	0.1	5	16
C4	5	5	5	0.5	0.3	0.1	0.1	5	16
C5	5	5	5	0.5	0.3	0.1	0.1	5	16
A1	5	5	5	0.5	0.3	0.1	0.1	5	24
A2	5	5	4	0.4	0.3	0.1	0.1	5	24
A3	5	5	5	0.5	0.3	0.1	0.1	5	24
A4	5	5	4	0.5	0.3	0.1	0.1	5	24
B1	5	5	4	0.5	0.3	0.1	0.1	5	24
B2	5	5	3	0.5	0.3	0.1	0.1	4	24
B3	5	5	3	0.4	0.3	0.1	0.1	5	24
C1	5	5	3	0.4	0.3	0.1	0.1	5	24
C2	5	5	4	0.4	0.3	0.1	0.1	5	24
C3	5	5	2	0.4	0.3	0.1	0.1	5	24
C4	5	5	4	0.5	0.3	0.1	0.1	5	24
C5	5	5	2	0.5	0.3	0.1	0.1	4	24
A1	4	4	2	0.5	0.3	0.1	0.1	5	7
A2	5	5	1	0.5	0.3	0.1	0.1	5	7
A3	5	5	2	0.5	0.3	0.1	0.1	5	7
A4	5	5	1	0.5	0.3	0.1	0.1	5	7
B1	4	4	2	0.5	0.3	0.1	0.1	5	7
B2	4	4	2	0.5	0.3	0.1	0.1	5	7
B3	4	4	3	0.5	0.3	0.1	0.1	5	7
C1	5	5	2	0.5	0.3	0.1	0.1	5	7
C2	5	5	3	0.5	0.3	0.1	0.1	5	7
C3	4	3	1	0.5	0.3	0.1	0.1	5	7
C4	3	3	1	0.5	0.3	0.1	0.1	5	7
C5	5	5	1	0.5	0.3	0.1	0.1	5	7
A1	5	5	5	0.3	0.3	0.1	0.1	5	6
A2	5	5	5	0.3	0.3	0.1	0.1	4	6
A3	5	5	4	0.3	0.3	0.1	0.1	3	6
A4	5	5	4	0.3	0.3	0.1	0.1	4	6
B1	5	5	5	0.4	0.3	0.1	0.1	4	6
B2	5	5	4	0.3	0.3	0.1	0.1	3	6
B3	5	5	5	0.4	0.3	0.1	0.1	3	6
C1	5	5	5	0.5	0.3	0.1	0.1	3	6
C2	5	5	5	0.3	0.3	0.1	0.1	5	6
C3	5	5	5	0.5	0.3	0.1	0.1	3	6
C4	5	5	5	0.3	0.3	0.1	0.1	4	6
C5	5	5	4	0.3	0.3	0.1	0.1	3	6
A1	5	5	5	0.5	0.3	0.1	0.1	5	17
A2	5	5	5	0.4	0.3	0.1	0.1	4	17
A3	5	5	5	0.5	0.3	0.1	0.1	5	17
A4	5	4	4	0.5	0.3	0.1	0.1	5	17
B1	5	3	4	0.5	0.3	0.1	0.1	4	17
B2	4	4	4	0.4	0.3	0.1	0.1	4	17
B3	5	4	3	0.5	0.3	0.1	0.1	4	17
C1	5	4	4	0.5	0.3	0.1	0.1	5	17
C2	5	4	4	0.5	0.3	0.1	0.1	5	17
C3	5	4	4	0.5	0.3	0.1	0.1	5	17
C4	5	4	3	0.5	0.3	0.1	0.1	5	17
C5	5	5	5	0.5	0.3	0.1	0.1	5	17
A1	5	5	3	0.5	0.3	0.1	0.1	5	11
A2	4	2	2	0.5	0.2	0.1	0.1	5	11
A3	5	5	4	0.5	0.3	0.1	0.1	5	11
A4	5	5	4	0.5	0.3	0.1	0.1	5	11
B1	5	4	3	0.5	0.3	0.1	0.1	5	11
B2	5	4	3	0.5	0.3	0.1	0.1	5	11
B3	5	4	2	0.5	0.3	0.1	0.1	5	11
C1	5	5	3	0.5	0.3	0.1	0.1	5	11
C2	5	5	5	0.5	0.3	0.1	0.1	5	11
C3	5	5	4	0.5	0.3	0.1	0.1	5	11
C4	4	4	3	0.5	0.3	0.1	0.1	5	11
C5	5	5	2	0.5	0.3	0.1	0.1	5	11
A1	5	5	5	0.5	0.3	0.1	0.1	4	29
A2	5	4	4	0.4	0.3	0.1	0.1	4	29
A3	5	5	5	0.5	0.3	0.1	0.1	5	29
A4	4	4	4	0.5	0.2	0.1	0.1	5	29
B1	4	4	3	0.3	0.3	0.1	0.1	1	29
B2	3	3	2	0.3	0.2	0.1	0.1	1	29
B3	3	3	2	0.4	0.1	0.1	0.1	1	29
C1	4	4	4	0.5	0.1	0.1	0.1	4	29
C2	4	4	4	0.5	0.1	0.1	0.1	4	29
C3	5	4	5	0.5	0.1	0.1	0.1	4	29
C4	5	5	5	0.5	0.2	0.1	0.1	5	29
C5	5	5	4	0.5	0.1	0.1	0.1	5	29
A1	5	5	5	0.5	0.3	0.1	0.1	5	12
A2	4	3	3	0.5	0.3	0.1	0.1	4	12
A3	5	4	4	0.5	0.2	0.1	0.1	4	12
A4	5	5	4	0.5	0.3	0.1	0.1	3	12
B1	5	5	3	0.5	0.3	0.1	0.1	5	12
B2	4	4	3	0.4	0.3	0.1	0.1	3	12
B3	4	3	3	0.5	0.3	0.1	0.1	4	12
C1	4	5	2	0.4	0.2	0.1	0.1	3	12
C2	5	4	4	0.5	0.2	0.1	0.1	4	12
C3	4	4	4	0.4	0.2	0.1	0.1	3	12
C4	5	5	2	0.3	0.1	0.1	0.1	1	12
C5	5	4	4	0.5	0.2	0.1	0.1	4	12
A1	5	5	5	0.5	0.3	0.1	0.1	4	5
A2	5	5	5	0.5	0.3	0.1	0.1	4	5
A3	5	5	5	0.5	0.3	0.1	0.1	4	5
A4	5	5	5	0.5	0.3	0.1	0.1	4	5
B1	5	5	5	0.5	0.3	0.1	0.1	4	5
B2	5	5	5	0.5	0.3	0.1	0.1	3	5
B3	5	5	5	0.5	0.3	0.1	0.1	4	5
C1	5	5	5	0.5	0.3	0.1	0.1	4	5
C2	5	5	5	0.5	0.3	0.1	0.1	4	5
C3	5	5	5	0.5	0.3	0.1	0.1	4	5
C4	5	5	5	0.5	0.3	0.1	0.1	4	5
C5	5	5	5	0.5	0.3	0.1	0.1	4	5
A1	5	5	4	0.5	0.3	0.1	0.1	5	19
A2	5	5	3	0.5	0.3	0.1	0.1	3	19
A3	5	5	5	0.5	0.3	0.1	0.1	5	19
A4	5	5	5	0.5	0.3	0.1	0.1	5	19
B1	5	5	4	0.5	0.3	0.1	0.1	4	19
B2	5	5	4	0.5	0.3	0.1	0.1	4	19
B3	5	5	4	0.5	0.3	0.1	0.1	4	19
C1	5	5	4	0.5	0.3	0.1	0.1	5	19
C2	5	5	5	0.5	0.3	0.1	0.1	5	19
C3	5	5	5	0.5	0.3	0.1	0.1	5	19
C4	5	5	4	0.5	0.3	0.1	0.1	5	19
C5	5	5	5	0.5	0.3	0.1	0.1	5	19
A1	5	5	4	0.5	0.3	0.1	0.1	5	31
A2	5	5	3	0.4	0.3	0.1	0.1	4	31
A3	5	5	5	0.5	0.3	0.1	0.1	5	31
A4	5	5	5	0.5	0.3	0.1	0.1	5	31
B1	5	4	4	0.5	0.3	0.1	0.1	5	31
B2	5	4	4	0.5	0.3	0.1	0.1	5	31
B3	5	5	4	0.4	0.3	0.1	0.1	4	31
C1	5	4	4	0.4	0.2	0.1	0.1	3	31
C2	5	5	3	0.4	0.3	0.1	0.1	5	31
C3	5	4	3	0.4	0.3	0.1	0.1	4	31
C4	5	5	4	0.5	0.3	0.1	0.1	5	31
C5	5	5	4	0.5	0.3	0.1	0.1	5	31
A1	5	5	5	0.5	0.3	0.1	0.1	5	21
A2	5	5	4	0.5	0.3	0.1	0.1	5	21
A3	5	5	5	0.5	0.3	0.1	0.1	5	21
A4	5	5	5	0.5	0.3	0.1	0.1	5	21
B1	5	5	4	0.5	0.3	0.1	0.1	4	21
B2	5	5	4	0.5	0.3	0.1	0.1	4	21
B3	5	5	4	0.5	0.3	0.1	0.1	4	21
C1	5	5	4	0.5	0.3	0.1	0.1	4	21
C2	5	5	5	0.5	0.3	0.1	0.1	5	21
C3	5	5	4	0.5	0.3	0.1	0.1	5	21
C4	5	5	4	0.5	0.3	0.1	0.1	4	21
C5	5	5	5	0.5	0.3	0.1	0.1	5	21
A1	5	5	4	0.5	0.3	0.1	0.1	5	26
A2	5	5	5	0.5	0.3	0.1	0.1	5	26
A3	5	5	5	0.5	0.3	0.1	0.1	5	26
A4	5	5	5	0.5	0.3	0.1	0.1	5	26
B1	5	5	5	0.5	0.3	0.1	0.1	5	26
B2	5	5	5	0.5	0.3	0.1	0.1	5	26
B3	5	5	4	0.4	0.2	0.1	0.1	3	26
C1	5	5	5	0.5	0.3	0.1	0.1	4	26
C2	5	5	5	0.5	0.3	0.1	0.1	5	26
C3	5	5	5	0.5	0.3	0.1	0.1	4	26
C4	5	5	4	0.5	0.3	0.1	0.1	4	26
C5	5	5	5	0.5	0.3	0.1	0.1	5	26
A1	5	5	5	0.5	0.3	0.1	0.1	5	14
A2	5	5	4	0.5	0.3	0.1	0.1	5	14
A3	5	5	5	0.5	0.3	0.1	0.1	5	14
A4	5	5	4	0.5	0.3	0.1	0.1	5	14
B1	5	5	5	0.5	0.3	0.1	0.1	5	14
B2	5	5	5	0.5	0.3	0.1	0.1	5	14
B3	5	5	5	0.5	0.3	0.1	0.1	5	14
C1	5	4	5	0.5	0.3	0.1	0.1	5	14
C2	5	5	5	0.5	0.3	0.1	0.1	5	14
C3	5	5	5	0.5	0.3	0.1	0.1	5	14
C4	5	5	5	0.5	0.3	0.1	0.1	5	14
C5	5	5	4	0.5	0.3	0.1	0.1	5	14
A1	5	5	5	0.5	0.3	0.1	0.1	5	22
A2	4	4	4	0.5	0.3	0.1	0.1	5	22
A3	5	5	5	0.5	0.3	0.1	0.1	5	22
A4	5	5	4	0.5	0.3	0.1	0.1	5	22
B1	4	4	4	0.5	0.3	0.1	0.1	5	22
B2	4	4	3	0.5	0.3	0.1	0.1	4	22
B3	4	4	4	0.5	0.3	0.1	0.1	4	22
C1	4	5	4	0.5	0.3	0.1	0.1	4	22
C2	5	5	5	0.5	0.3	0.1	0.1	5	22
C3	5	5	4	0.5	0.3	0.1	0.1	5	22
C4	5	5	4	0.5	0.3	0.1	0.1	5	22
C5	5	5	4	0.5	0.3	0.1	0.1	5	22
A1	5	5	5	0.5	0.3	0.1	0.1	5	23
A2	5	5	4	0.5	0.3	0.1	0.1	5	23
A3	5	5	5	0.5	0.3	0.1	0.1	5	23
A4	5	4	4	0.5	0.3	0.1	0.1	5	23
B1	4	4	4	0.5	0.3	0.1	0.1	5	23
B2	4	4	4	0.5	0.3	0.1	0.1	5	23
B3	4	4	4	0.5	0.3	0.1	0.1	5	23
C1	4	3	3	0.5	0.3	0.1	0.1	5	23
C2	4	3	4	0.5	0.3	0.1	0.1	5	23
C3	4	4	4	0.5	0.3	0.1	0.1	5	23
C4	4	4	3	0.5	0.3	0.1	0.1	5	23
C5	5	4	4	0.5	0.3	0.1	0.1	5	23
A1	5	5	5	0.5	0.3	0.1	0.1	5	4
A2	5	4	4	0.5	0.3	0.1	0.1	4	4
A3	5	5	5	0.5	0.3	0.1	0.1	5	4
A4	5	5	4	0.5	0.3	0.1	0.1	5	4
B1	5	5	5	0.4	0.3	0.1	0.1	5	4
B2	5	5	4	0.4	0.3	0.1	0.1	5	4
B3	5	5	3	0.4	0.3	0.1	0.1	5	4
C1	5	5	5	0.5	0.3	0.1	0.1	5	4
C2	5	5	5	0.5	0.3	0.1	0.1	5	4
C3	5	5	4	0.5	0.3	0.1	0.1	5	4
C4	5	5	3	0.4	0.3	0.1	0.1	4	4
C5	5	5	5	0.5	0.2	0.1	0.1	5	4
A1	5	5	5	0.5	0.3	0.1	0.1	5	30
A2	5	5	4	0.5	0.3	0.1	0.1	5	30
A3	5	5	5	0.5	0.3	0.1	0.1	5	30
A4	5	5	5	0.5	0.3	0.1	0.1	5	30
B1	5	5	4	0.5	0.3	0.1	0.1	5	30
B2	5	5	4	0.4	0.3	0.1	0.1	4	30
B3	5	5	5	0.5	0.3	0.1	0.1	5	30
C1	5	5	5	0.5	0.3	0.1	0.1	5	30
C2	5	5	4	0.5	0.3	0.1	0.1	5	30
C3	5	5	5	0.5	0.3	0.1	0.1	5	30
C4	5	5	5	0.5	0.3	0.1	0.1	5	30
C5	5	5	4	0.5	0.2	0.1	0.1	5	30
A1	5	5	4	0.5	0.3	0.1	0.1	5	1
A2	5	5	4	0.5	0.3	0.1	0.1	5	1
A3	5	5	5	0.5	0.3	0.1	0.1	5	1
A4	5	5	4	0.5	0.3	0.1	0.1	5	1
B1	5	4	5	0.5	0.3	0.1	0.1	5	1
B2	5	4	4	0.5	0.3	0.1	0.1	5	1
B3	5	4	4	0.5	0.3	0.1	0.1	5	1
C1	4	4	5	0.5	0.3	0.1	0.1	5	1
C2	5	5	5	0.5	0.3	0.1	0.1	5	1
C3	5	5	5	0.5	0.3	0.1	0.1	5	1
C4	5	5	3	0.5	0.3	0.1	0.1	4	1
C5	5	5	3	0.5	0.3	0.1	0.1	5	1
A1	4	5	5	0.5	0.3	0.1	0.1	4	20
A2	4	5	5	0.5	0.3	0.1	0.1	4	20
A3	5	5	5	0.5	0.3	0.1	0.1	5	20
A4	4	5	5	0.5	0.3	0.1	0.1	5	20
B1	5	4	4	0.5	0.2	0.1	0.1	5	20
B2	5	4	4	0.5	0.2	0.1	0.1	5	20
B3	5	4	5	0.5	0.3	0.1	0.1	5	20
C1	4	4	4	0.5	0.3	0.1	0.1	4	20
C2	5	4	5	0.5	0.3	0.1	0.1	5	20
C3	5	4	5	0.5	0.3	0.1	0.1	4	20
C4	4	4	4	0.5	0.2	0.1	0.1	4	20
C5	5	4	4	0.5	0.2	0.1	0.1	4	20
A1	5	5	5	0.5	0.3	0.1	0.1	5	8
A2	5	5	3	0.5	0.2	0.1	0.1	3	8
A3	5	5	4	0.5	0.3	0.1	0.1	4	8
A4	5	5	4	0.5	0.3	0.1	0.1	5	8
B1	4	4	3	0.4	0.2	0.1	0.1	3	8
B2	5	5	4	0.5	0.3	0.1	0.1	3	8
B3	4	4	4	0.4	0.2	0.1	0.1	3	8
C1	5	5	4	0.5	0.2	0.1	0.1	4	8
C2	5	5	5	0.5	0.3	0.1	0.1	5	8
C3	5	5	4	0.5	0.3	0.1	0.1	5	8
C4	5	5	4	0.5	0.3	0.1	0.1	4	8
C5	5	5	4	0.5	0.3	0.1	0.1	4	8
A1	5	5	5	0.5	0.3	0.1	0.1	5	27
A2	5	4	4	0.5	0.3	0.1	0.1	4	27
A3	5	5	5	0.5	0.3	0.1	0.1	5	27
A4	5	5	5	0.5	0.3	0.1	0.1	5	27
B1	5	4	4	0.5	0.3	0.1	0.1	4	27
B2	5	4	4	0.5	0.3	0.1	0.1	4	27
B3	5	4	4	0.5	0.3	0.1	0.1	3	27
C1	5	4	4	0.5	0.3	0.1	0.1	4	27
C2	5	4	4	0.5	0.3	0.1	0.1	5	27
C3	5	4	4	0.5	0.3	0.1	0.1	4	27
C4	5	4	4	0.5	0.3	0.1	0.1	3	27
C5	5	4	4	0.5	0.3	0.1	0.1	4	27
A1	5	5	5	0.5	0.3	0.1	0.1	5	13
A2	5	5	4	0.5	0.3	0.1	0.1	5	13
A3	5	5	5	0.5	0.3	0.1	0.1	5	13
A4	5	5	3	0.5	0.3	0.1	0.1	5	13
B1	4	4	4	0.4	0.3	0.1	0.1	4	13
B2	4	4	4	0.4	0.3	0.1	0.1	4	13
B3	5	5	4	0.5	0.3	0.1	0.1	4	13
C1	5	5	4	0.5	0.3	0.1	0.1	5	13
C2	5	5	5	0.5	0.3	0.1	0.1	5	13
C3	5	5	5	0.5	0.3	0.1	0.1	5	13
C4	5	5	4	0.5	0.3	0.1	0.1	5	13
C5	5	4	3	0.4	0.3	0.1	0.1	4	13
A1	5	5	5	0.5	0.3	0.1	0.1	5	15
A2	5	5	1	0.5	0.3	0.1	0.1	5	15
A3	5	5	5	0.5	0.3	0.1	0.1	5	15
A4	5	5	5	0.5	0.3	0.1	0.1	5	15
B1	5	4	3	0.5	0.3	0.1	0.1	5	15
B2	5	4	3	0.5	0.3	0.1	0.1	5	15
B3	5	4	3	0.5	0.3	0.1	0.1	5	15
C1	5	4	5	0.5	0.3	0.1	0.1	5	15
C2	5	5	5	0.5	0.3	0.1	0.1	5	15
C3	5	5	5	0.5	0.3	0.1	0.1	5	15
C4	5	4	3	0.5	0.3	0.1	0.1	5	15
C5	5	5	5	0.5	0.3	0.1	0.1	5	15
A1	5	5	5	0.4	0.3	0.1	0.1	4	9
A2	5	5	5	0.3	0.3	0.1	0.1	2	9
A3	5	5	5	0.5	0.3	0.1	0.1	5	9
A4	4	5	4	0.4	0.3	0.1	0.1	3	9
B1	4	4	3	0.4	0.3	0.1	0.1	3	9
B2	4	3	3	0.3	0.2	0.1	0.1	2	9
B3	4	4	3	0.3	0.3	0.1	0.1	3	9
C1	4	4	3	0.3	0.2	0.1	0.1	3	9
C2	4	4	3	0.5	0.2	0.1	0.1	4	9
C3	3	3	3	0.4	0.2	0.1	0.1	3	9
C4	4	4	4	0.3	0.2	0.1	0.1	2	9
C5	4	4	3	0.3	0.2	0.1	0.1	3	9
A1	5	5	5	0.5	0.3	0.1	0.1	5	10
A2	3	3	3	0.5	0.3	0.1	0.1	4	10
A3	5	5	5	0.5	0.3	0.1	0.1	5	10
A4	5	5	5	0.5	0.3	0.1	0.1	5	10
B1	5	5	3	0.5	0.3	0.1	0.1	5	10
B2	3	3	3	0.5	0.3	0.1	0.1	3	10
B3	5	5	4	0.5	0.3	0.1	0.1	4	10
C1	5	5	4	0.5	0.3	0.1	0.1	4	10
C2	5	5	3	0.5	0.3	0.1	0.1	4	10
C3	5	5	4	0.5	0.3	0.1	0.1	5	10
C4	4	4	3	0.5	0.3	0.1	0.1	3	10
C5	5	5	4	0.5	0.3	0.1	0.1	4	10
A1	5	5	5	0.5	0.3	0.1	0.1	4	25
A2	5	5	4	0.4	0.2	0.1	0.1	3	25
A3	5	5	5	0.5	0.3	0.1	0.1	5	25
A4	5	5	5	0.5	0.3	0.1	0.1	4	25
B1	4	4	4	0.4	0.2	0.1	0.1	4	25
B2	4	4	4	0.4	0.2	0.1	0.1	4	25
B3	4	4	4	0.4	0.2	0.1	0.1	4	25
C1	4	4	4	0.4	0.2	0.1	0.1	4	25
C2	5	5	5	0.5	0.3	0.1	0.1	5	25
C3	5	5	4	0.5	0.3	0.1	0.1	4	25
C4	4	4	4	0.4	0.2	0.1	0.1	4	25
C5	5	5	4	0.4	0.2	0.1	0.1	4	25
A1	5	5	4	0.5	0.3	0.1	0.1	4	18
A2	4	4	2	0.4	0.2	0.1	0.1	3	18
A3	5	5	5	0.5	0.3	0.1	0.1	5	18
A4	4	4	4	0.5	0.3	0.1	0.1	5	18
B1	4	4	4	0.4	0.3	0.1	0.1	3	18
B2	4	3	3	0.4	0.3	0.1	0.1	3	18
B3	5	5	5	0.5	0.3	0.1	0.1	5	18
C1	4	5	4	0.5	0.3	0.1	0.1	3	18
C2	5	5	4	0.5	0.3	0.1	0.1	5	18
C3	4	5	4	0.5	0.3	0.1	0.1	4	18
C4	4	4	3	0.5	0.3	0.1	0.1	3	18
C5	5	5	4	0.4	0.3	0.1	0.1	4	18
A1	5	5	4	0.5	0.3	0.1	0.1	5	28
A2	5	4	3	0.4	0.3	0.1	0.1	4	28
A3	5	4	5	0.5	0.3	0.1	0.1	5	28
A4	5	5	4	0.5	0.3	0.1	0.1	5	28
B1	5	4	5	0.5	0.3	0.1	0.1	5	28
B2	5	4	5	0.5	0.3	0.1	0.1	5	28
B3	5	5	3	0.5	0.3	0.1	0.1	5	28
C1	4	4	4	0.4	0.2	0.1	0.1	3	28
C2	5	5	5	0.5	0.1	0.1	0.1	5	28
C3	5	4	5	0.5	0.3	0.1	0.1	4	28
C4	4	4	3	0.4	0.3	0.1	0.1	4	28
C5	5	5	3	0.4	0.3	0.1	0.1	5	28
A1.1	5	5	5	0.5	0.3	0.1	0.1	5	2
A1.2	5	5	5	0.5	0.3	0.1	0.1	5	2
A1.3	5	5	5	0.5	0.3	0.1	0.1	5	2
A2.1	5	5	3	0.5	0.3	0.1	0.1	5	2
A2.2	5	5	2	0.5	0.3	0.1	0.1	5	2
A3.1	4	4	5	0.5	0.3	0.1	0.1	5	2
A3.2	4	4	5	0.5	0.3	0.1	0.1	5	2
A3.3	4	4	5	0.5	0.3	0.1	0.1	5	2
A3.4	4	4	5	0.5	0.3	0.1	0.1	5	2
A3.5	5	5	5	0.5	0.3	0.1	0.1	5	2
A4.1	4	4	4	0.5	0.3	0.1	0.1	5	2
A4.2	4	4	3	0.5	0.3	0.1	0.1	5	2
A4.3	4	4	5	0.5	0.3	0.1	0.1	5	2
A4.4	4	4	5	0.5	0.3	0.1	0.1	5	2
B1.1	4	4	5	0.5	0.3	0.1	0.1	5	2
B1.2	4	4	5	0.5	0.3	0.1	0.1	5	2
B1.3	4	4	5	0.5	0.3	0.1	0.1	5	2
B2.1	4	4	5	0.5	0.3	0.1	0.1	5	2
B2.2	4	4	3	0.5	0.3	0.1	0.1	5	2
B2.3	4	4	3	0.5	0.3	0.1	0.1	5	2
B2.4	4	4	3	0.5	0.3	0.1	0.1	5	2
B3.1	4	4	3	0.5	0.3	0.1	0.1	5	2
B3.2	4	4	4	0.5	0.3	0.1	0.1	5	2
B3.3	4	4	4	0.5	0.3	0.1	0.1	5	2
C1.1	4	3	5	0.5	0.3	0.1	0.1	5	2
C1.2	4	3	4	0.5	0.3	0.1	0.1	5	2
C2.1	5	5	5	0.5	0.3	0.1	0.1	5	2
C2.2	5	5	5	0.5	0.3	0.1	0.1	5	2
C2.3	5	5	5	0.5	0.3	0.1	0.1	5	2
C2.4	4	4	4	0.5	0.3	0.1	0.1	5	2
C2.5	4	4	5	0.5	0.3	0.1	0.1	5	2
C2.6	5	5	5	0.5	0.3	0.1	0.1	5	2
C3.1	5	4	5	0.5	0.3	0.1	0.1	5	2
C3.2	5	4	5	0.5	0.3	0.1	0.1	5	2
C4.1	4	4	5	0.5	0.3	0.1	0.1	5	2
C4.2	4	4	5	0.5	0.3	0.1	0.1	5	2
C5.1	5	4	4	0.5	0.3	0.1	0.1	5	2
C5.2	5	5	4	0.5	0.3	0.1	0.1	5	2
C5.3	4	4	4	0.5	0.3	0.1	0.1	5	2
A1.1	5	5	5	0.5	0.3	0.1	0.1	5	3
A1.2	5	5	3	0.4	0.3	0.1	0.1	3	3
A1.3	5	5	3	0.4	0.3	0.1	0.1	4	3
A2.1	5	5	4	0.5	0.3	0.1	0.1	5	3
A2.2	5	5	3	0.3	0.3	0.1	0.1	3	3
A3.1	5	5	5	0.5	0.3	0.1	0.1	5	3
A3.2	5	5	5	0.5	0.3	0.1	0.1	5	3
A3.3	5	5	5	0.5	0.3	0.1	0.1	5	3
A3.4	5	5	5	0.5	0.3	0.1	0.1	5	3
A3.5	5	5	5	0.5	0.3	0.1	0.1	5	3
A4.1	5	5	4	0.5	0.3	0.1	0.1	5	3
A4.2	5	5	3	0.5	0.3	0.1	0.1	5	3
A4.3	5	5	5	0.5	0.3	0.1	0.1	5	3
A4.4	5	5	5	0.5	0.3	0.1	0.1	5	3
B1.1	5	5	5	0.5	0.3	0.1	0.1	5	3
B1.2	5	5	5	0.4	0.3	0.1	0.1	4	3
B1.3	5	5	5	0.4	0.3	0.1	0.1	4	3
B2.1	5	5	5	0.5	0.3	0.1	0.1	5	3
B2.2	5	5	5	0.5	0.3	0.1	0.1	5	3
B2.3	5	5	4	0.5	0.3	0.1	0.1	4	3
B2.4	5	5	5	0.5	0.3	0.1	0.1	5	3
B3.1	3	4	3	0.5	0.3	0.1	0.1	4	3
B3.2	5	5	5	0.5	0.3	0.1	0.1	5	3
B3.3	5	5	5	0.5	0.3	0.1	0.1	5	3
C1.1	5	5	4	0.5	0.3	0.1	0.1	5	3
C1.2	5	5	4	0.5	0.3	0.1	0.1	5	3
C2.1	5	5	5	0.5	0.3	0.1	0.1	5	3
C2.2	5	5	5	0.5	0.3	0.1	0.1	5	3
C2.3	5	5	5	0.5	0.3	0.1	0.1	5	3
C2.4	5	5	5	0.5	0.3	0.1	0.1	5	3
C2.5	5	5	5	0.5	0.3	0.1	0.1	5	3
C2.6	5	5	5	0.5	0.3	0.1	0.1	5	3
C3.1	5	5	5	0.5	0.3	0.1	0.1	5	3
C3.2	5	5	5	0.5	0.3	0.1	0.1	5	3
C4.1	5	5	4	0.5	0.3	0.1	0.1	5	3
C4.2	5	5	5	0.5	0.3	0.1	0.1	5	3
C5.1	5	5	5	0.5	0.3	0.1	0.1	5	3
C5.2	5	5	4	0.5	0.3	0.1	0.1	5	3
C5.3	5	5	4	0.5	0.3	0.1	0.1	5	3
A1.1	5	5	5	0.5	0.3	0.1	0.1	5	16
A1.2	5	5	5	0.5	0.3	0.1	0.1	5	16
A1.3	5	5	5	0.5	0.3	0.1	0.1	5	16
A2.1	5	5	5	0.5	0.3	0.1	0.1	5	16
A2.2	5	5	5	0.5	0.3	0.1	0.1	5	16
A3.1	4	4	5	0.4	0.3	0.1	0.1	5	16
A3.2	5	5	5	0.5	0.3	0.1	0.1	5	16
A3.3	5	5	5	0.5	0.3	0.1	0.1	5	16
A3.4	5	5	5	0.5	0.3	0.1	0.1	5	16
A3.5	5	5	5	0.5	0.3	0.1	0.1	5	16
A4.1	5	5	5	0.5	0.3	0.1	0.1	5	16
A4.2	5	4	5	0.5	0.3	0.1	0.1	5	16
A4.3	5	4	5	0.5	0.3	0.1	0.1	5	16
A4.4	5	5	5	0.5	0.3	0.1	0.1	5	16
B1.1	4	4	1	0.4	0.3	0.1	0.1	3	16
B1.2	4	4	1	0.4	0.2	0.1	0.1	3	16
B1.3	5	5	1	0.5	0.3	0.1	0.1	5	16
B2.1	5	5	1	0.5	0.3	0.1	0.1	5	16
B2.2	5	5	3	0.4	0.3	0.1	0.1	5	16
B2.3	5	5	2	0.5	0.3	0.1	0.1	5	16
B2.4	5	5	4	0.5	0.3	0.1	0.1	5	16
B3.1	5	5	1	0.5	0.3	0.1	0.1	4	16
B3.2	5	5	1	0.4	0.3	0.1	0.1	4	16
B3.3	5	5	1	0.4	0.3	0.1	0.1	4	16
C1.1	5	5	5	0.5	0.3	0.1	0.1	5	16
C1.2	5	5	4	0.5	0.3	0.1	0.1	5	16
C2.1	5	5	4	0.5	0.3	0.1	0.1	5	16
C2.2	5	5	5	0.5	0.3	0.1	0.1	5	16
C2.3	5	5	5	0.5	0.3	0.1	0.1	5	16
C2.4	5	5	5	0.5	0.3	0.1	0.1	5	16
C2.5	5	5	5	0.5	0.3	0.1	0.1	5	16
C2.6	5	5	5	0.5	0.3	0.1	0.1	5	16
C3.1	5	5	5	0.5	0.3	0.1	0.1	5	16
C3.2	5	5	5	0.5	0.3	0.1	0.1	5	16
C4.1	5	5	4	0.5	0.3	0.1	0.1	5	16
C4.2	5	5	5	0.5	0.3	0.1	0.1	5	16
C5.1	5	5	5	0.5	0.3	0.1	0.1	5	16
C5.2	5	5	5	0.5	0.3	0.1	0.1	5	16
C5.3	5	5	5	0.5	0.3	0.1	0.1	5	16
A1.1	5	5	3	0.5	0.3	0.1	0.1	5	24
A1.2	4	5	2	0.4	0.3	0.1	0.1	5	24
A1.3	5	5	5	0.5	0.3	0.1	0.1	5	24
A2.1	5	5	3	0.5	0.3	0.1	0.1	5	24
A2.2	5	2	1	0.3	0.3	0.1	0.1	2	24
A3.1	5	5	5	0.5	0.3	0.1	0.1	5	24
A3.2	5	5	5	0.5	0.3	0.1	0.1	5	24
A3.3	5	5	5	0.5	0.3	0.1	0.1	5	24
A3.4	5	5	5	0.5	0.3	0.1	0.1	5	24
A3.5	3	3	2	0.3	0.3	0.1	0.1	3	24
A4.1	5	5	5	0.5	0.3	0.1	0.1	5	24
A4.2	3	3	2	0.4	0.3	0.1	0.1	4	24
A4.3	3	3	4	0.4	0.3	0.1	0.1	5	24
A4.4	4	4	4	0.5	0.3	0.1	0.1	5	24
B1.1	5	5	3	0.4	0.3	0.1	0.1	4	24
B1.2	5	5	3	0.4	0.3	0.1	0.1	3	24
B1.3	5	5	3	0.4	0.3	0.1	0.1	4	24
B2.1	4	5	3	0.4	0.3	0.1	0.1	4	24
B2.2	5	5	5	0.3	0.3	0.1	0.1	3	24
B2.3	5	5	5	0.3	0.3	0.1	0.1	3	24
B2.4	3	4	2	0.3	0.3	0.1	0.1	4	24
B3.1	5	5	5	0.5	0.3	0.1	0.1	5	24
B3.2	5	5	5	0.5	0.3	0.1	0.1	5	24
B3.3	4	4	4	0.4	0.2	0.1	0.1	4	24
C1.1	5	5	5	0.5	0.3	0.1	0.1	5	24
C1.2	5	5	3	0.5	0.3	0.1	0.1	5	24
C2.1	5	5	5	0.5	0.3	0.1	0.1	5	24
C2.2	5	5	5	0.5	0.3	0.1	0.1	5	24
C2.3	4	4	4	0.4	0.2	0.1	0.1	4	24
C2.4	5	5	5	0.5	0.3	0.1	0.1	5	24
C2.5	5	5	5	0.5	0.3	0.1	0.1	5	24
C2.6	5	5	3	0.5	0.3	0.1	0.1	5	24
C3.1	5	5	4	0.5	0.3	0.1	0.1	5	24
C3.2	5	5	4	0.5	0.3	0.1	0.1	5	24
C4.1	5	5	4	0.5	0.3	0.1	0.1	5	24
C4.2	3	3	3	0.4	0.2	0.1	0.1	3	24
C5.1	3	2	5	0.4	0.2	0.1	0.1	5	24
C5.2	5	5	3	0.5	0.3	0.1	0.1	5	24
C5.3	4	4	3	0.5	0.2	0.1	0.1	5	24
A1.1	5	5	2	0.5	0.3	0.1	0.1	5	7
A1.2	5	5	1	0.5	0.3	0.1	0.1	5	7
A1.3	5	5	1	0.5	0.3	0.1	0.1	5	7
A2.1	5	5	1	0.5	0.3	0.1	0.1	5	7
A2.2	5	5	1	0.5	0.3	0.1	0.1	5	7
A3.1	5	5	4	0.5	0.3	0.1	0.1	5	7
A3.2	5	5	3	0.5	0.3	0.1	0.1	5	7
A3.3	5	5	4	0.5	0.3	0.1	0.1	5	7
A3.4	5	5	4	0.5	0.3	0.1	0.1	5	7
A3.5	4	4	3	0.5	0.3	0.1	0.1	5	7
A4.1	4	4	2	0.5	0.3	0.1	0.1	5	7
A4.2	4	4	1	0.5	0.3	0.1	0.1	5	7
A4.3	4	4	2	0.5	0.3	0.1	0.1	5	7
A4.4	4	4	3	0.5	0.3	0.1	0.1	5	7
B1.1	4	4	1	0.5	0.3	0.1	0.1	5	7
B1.2	4	4	1	0.5	0.3	0.1	0.1	5	7
B1.3	4	4	1	0.5	0.3	0.1	0.1	5	7
B2.1	4	4	2	0.5	0.3	0.1	0.1	5	7
B2.2	4	4	2	0.5	0.3	0.1	0.1	5	7
B2.3	4	4	1	0.5	0.3	0.1	0.1	5	7
B2.4	4	4	4	0.5	0.3	0.1	0.1	5	7
B3.1	4	4	3	0.5	0.3	0.1	0.1	5	7
B3.2	4	4	2	0.5	0.3	0.1	0.1	5	7
B3.3	4	4	2	0.5	0.3	0.1	0.1	5	7
C1.1	5	5	4	0.5	0.3	0.1	0.1	5	7
C1.2	5	5	4	0.5	0.3	0.1	0.1	5	7
C2.1	5	5	2	0.5	0.3	0.1	0.1	5	7
C2.2	5	5	1	0.5	0.3	0.1	0.1	5	7
C2.3	5	5	2	0.5	0.3	0.1	0.1	5	7
C2.4	4	4	3	0.5	0.3	0.1	0.1	5	7
C2.5	4	4	3	0.5	0.3	0.1	0.1	5	7
C2.6	4	4	2	0.5	0.3	0.1	0.1	5	7
C3.1	3	3	4	0.5	0.3	0.1	0.1	5	7
C3.2	3	3	5	0.5	0.3	0.1	0.1	5	7
C4.1	4	4	1	0.5	0.3	0.1	0.1	5	7
C4.2	4	4	1	0.5	0.3	0.1	0.1	5	7
C5.1	5	5	4	0.5	0.3	0.1	0.1	5	7
C5.2	5	5	2	0.5	0.3	0.1	0.1	5	7
C5.3	4	4	3	0.5	0.3	0.1	0.1	5	7
A1.1	5	5	5	0.4	0.3	0.1	0.1	3	6
A1.2	5	5	4	0.3	0.3	0.1	0.1	3	6
A1.3	5	4	4	0.3	0.3	0.1	0.1	3	6
A2.1	4	4	3	0.3	0.3	0.1	0.1	3	6
A2.2	4	4	4	0.3	0.3	0.1	0.1	3	6
A3.1	5	5	5	0.4	0.3	0.1	0.1	5	6
A3.2	5	5	5	0.4	0.3	0.1	0.1	5	6
A3.3	5	5	5	0.4	0.3	0.1	0.1	5	6
A3.4	5	5	4	0.3	0.3	0.1	0.1	4	6
A3.5	4	4	4	0.3	0.2	0.1	0.1	3	6
A4.1	5	5	5	0.5	0.3	0.1	0.1	5	6
A4.2	4	5	4	0.4	0.3	0.1	0.1	4	6
A4.3	5	5	5	0.3	0.3	0.1	0.1	4	6
A4.4	5	5	5	0.3	0.3	0.1	0.1	4	6
B1.1	5	5	5	0.5	0.3	0.1	0.1	2	6
B1.2	4	4	4	0.3	0.3	0.1	0.1	2	6
B1.3	5	5	5	0.3	0.3	0.1	0.1	2	6
B2.1	5	5	5	0.4	0.3	0.1	0.1	3	6
B2.2	5	5	4	0.3	0.3	0.1	0.1	3	6
B2.3	5	5	5	0.5	0.3	0.1	0.1	3	6
B2.4	5	5	5	0.3	0.3	0.1	0.1	3	6
B3.1	5	5	5	0.3	0.2	0.1	0.1	3	6
B3.2	5	5	5	0.3	0.2	0.1	0.1	4	6
B3.3	4	4	4	0.3	0.2	0.1	0.1	2	6
C1.1	5	5	5	0.4	0.3	0.1	0.1	3	6
C1.2	4	5	5	0.4	0.3	0.1	0.1	2	6
C2.1	5	5	5	0.4	0.3	0.1	0.1	5	6
C2.2	5	5	5	0.5	0.3	0.1	0.1	5	6
C2.3	5	5	5	0.4	0.3	0.1	0.1	5	6
C2.4	5	5	5	0.4	0.3	0.1	0.1	5	6
C2.5	5	5	5	0.5	0.3	0.1	0.1	5	6
C2.6	5	5	5	0.4	0.3	0.1	0.1	4	6
C3.1	5	5	5	0.3	0.3	0.1	0.1	3	6
C3.2	4	5	4	0.3	0.2	0.1	0.1	3	6
C4.1	5	5	5	0.3	0.3	0.1	0.1	5	6
C4.2	5	5	4	0.3	0.3	0.1	0.1	3	6
C5.1	5	5	5	0.3	0.3	0.1	0.1	5	6
C5.2	5	5	4	0.3	0.3	0.1	0.1	3	6
C5.3	4	5	3	0.3	0.3	0.1	0.1	4	6
A1.1	3	3	5	0.5	0.3	0.1	0.1	5	17
A1.2	3	3	4	0.5	0.3	0.1	0.1	5	17
A1.3	5	5	5	0.5	0.3	0.1	0.1	5	17
A2.1	5	4	3	0.5	0.3	0.1	0.1	5	17
A2.2	5	4	3	0.5	0.3	0.1	0.1	5	17
A3.1	5	3	5	0.5	0.3	0.1	0.1	5	17
A3.2	5	4	5	0.5	0.3	0.1	0.1	5	17
A3.3	5	4	5	0.5	0.3	0.1	0.1	5	17
A3.4	5	4	5	0.5	0.3	0.1	0.1	5	17
A3.5	5	5	5	0.5	0.3	0.1	0.1	5	17
A4.1	4	4	4	0.5	0.3	0.1	0.1	5	17
A4.2	5	4	4	0.5	0.3	0.1	0.1	5	17
A4.3	5	4	4	0.5	0.3	0.1	0.1	5	17
A4.4	5	4	4	0.5	0.3	0.1	0.1	5	17
B1.1	5	3	5	0.5	0.3	0.1	0.1	4	17
B1.2	5	3	5	0.5	0.3	0.1	0.1	4	17
B1.3	5	4	5	0.5	0.3	0.1	0.1	4	17
B2.1	5	3	4	0.4	0.3	0.1	0.1	4	17
B2.2	4	3	4	0.4	0.3	0.1	0.1	4	17
B2.3	4	3	4	0.4	0.3	0.1	0.1	4	17
B2.4	3	3	5	0.5	0.3	0.1	0.1	5	17
B3.1	4	4	5	0.5	0.3	0.1	0.1	4	17
B3.2	5	3	5	0.5	0.2	0.1	0.1	4	17
B3.3	5	3	5	0.5	0.2	0.1	0.1	4	17
C1.1	5	3	5	0.5	0.3	0.1	0.1	4	17
C1.2	4	4	4	0.4	0.3	0.1	0.1	4	17
C2.1	5	5	5	0.5	0.3	0.1	0.1	5	17
C2.2	5	5	5	0.5	0.3	0.1	0.1	5	17
C2.3	4	4	5	0.5	0.3	0.1	0.1	5	17
C2.4	5	5	5	0.5	0.3	0.1	0.1	5	17
C2.5	5	5	5	0.5	0.3	0.1	0.1	5	17
C2.6	5	4	4	0.5	0.3	0.1	0.1	5	17
C3.1	5	4	4	0.5	0.3	0.1	0.1	5	17
C3.2	5	4	4	0.5	0.3	0.1	0.1	5	17
C4.1	5	5	5	0.5	0.3	0.1	0.1	4	17
C4.2	4	4	4	0.5	0.3	0.1	0.1	4	17
C5.1	5	4	5	0.5	0.3	0.1	0.1	5	17
C5.2	5	5	4	0.5	0.3	0.1	0.1	5	17
C5.3	3	4	5	0.5	0.3	0.1	0.1	4	17
A1.1	5	5	5	0.5	0.3	0.1	0.1	5	11
A1.2	5	5	5	0.5	0.3	0.1	0.1	5	11
A1.3	5	3	3	0.5	0.3	0.1	0.1	5	11
A2.1	5	4	3	0.5	0.3	0.1	0.1	5	11
A2.2	4	3	3	0.5	0.3	0.1	0.1	5	11
A3.1	5	5	5	0.5	0.3	0.1	0.1	5	11
A3.2	5	4	3	0.5	0.3	0.1	0.1	5	11
A3.3	4	3	3	0.5	0.3	0.1	0.1	5	11
A3.4	5	4	4	0.5	0.3	0.1	0.1	5	11
A3.5	5	4	2	0.5	0.3	0.1	0.1	5	11
A4.1	5	5	3	0.5	0.3	0.1	0.1	5	11
A4.2	5	5	4	0.5	0.3	0.1	0.1	5	11
A4.3	5	4	3	0.5	0.3	0.1	0.1	5	11
A4.4	5	4	3	0.5	0.3	0.1	0.1	5	11
B1.1	5	4	3	0.5	0.3	0.1	0.1	5	11
B1.2	5	4	3	0.5	0.3	0.1	0.1	5	11
B1.3	5	4	3	0.5	0.3	0.1	0.1	5	11
B2.1	4	4	4	0.5	0.3	0.1	0.1	5	11
B2.2	5	5	4	0.5	0.3	0.1	0.1	5	11
B2.3	5	5	2	0.5	0.3	0.1	0.1	5	11
B2.4	5	5	4	0.5	0.3	0.1	0.1	5	11
B3.1	5	5	4	0.5	0.3	0.1	0.1	5	11
B3.2	5	5	4	0.5	0.3	0.1	0.1	5	11
B3.3	5	5	4	0.5	0.3	0.1	0.1	5	11
C1.1	5	5	5	0.5	0.3	0.1	0.1	5	11
C1.2	5	5	5	0.5	0.3	0.1	0.1	5	11
C2.1	5	5	4	0.5	0.3	0.1	0.1	5	11
C2.2	5	5	3	0.5	0.3	0.1	0.1	5	11
C2.3	5	5	5	0.5	0.3	0.1	0.1	5	11
C2.4	5	5	4	0.5	0.3	0.1	0.1	5	11
C2.5	4	5	4	0.5	0.3	0.1	0.1	5	11
C2.6	5	5	5	0.5	0.3	0.1	0.1	5	11
C3.1	5	5	3	0.5	0.3	0.1	0.1	5	11
C3.2	5	5	4	0.5	0.3	0.1	0.1	5	11
C4.1	4	5	4	0.5	0.3	0.1	0.1	5	11
C4.2	3	3	3	0.5	0.3	0.1	0.1	5	11
C5.1	5	5	5	0.5	0.3	0.1	0.1	5	11
C5.2	5	5	4	0.5	0.3	0.1	0.1	5	11
C5.3	5	3	2	0.5	0.3	0.1	0.1	5	11
A1.1	4	4	3	0.5	0.1	0.1	0.1	4	29
A1.2	5	5	3	0.5	0.1	0.1	0.1	4	29
A1.3	5	5	4	0.5	0.3	0.1	0.1	5	29
A2.1	5	5	4	0.5	0.2	0.1	0.1	5	29
A2.2	4	4	4	0.3	0.2	0.1	0.1	1	29
A3.1	5	5	5	0.5	0.2	0.1	0.1	5	29
A3.2	5	5	5	0.5	0.2	0.1	0.1	5	29
A3.3	5	5	5	0.5	0.2	0.1	0.1	5	29
A3.4	5	5	5	0.5	0.2	0.1	0.1	5	29
A3.5	4	4	3	0.4	0.3	0.1	0.1	3	29
A4.1	4	4	4	0.5	0.2	0.1	0.1	4	29
A4.2	4	4	1	0.5	0.1	0.1	0.1	4	29
A4.3	5	5	4	0.5	0.1	0.1	0.1	4	29
A4.4	5	5	4	0.5	0.1	0.1	0.1	4	29
B1.1	4	4	2	0.5	0.1	0.1	0.1	2	29
B1.2	4	4	2	0.5	0.1	0.1	0.1	2	29
B1.3	4	4	2	0.5	0.1	0.1	0.1	2	29
B2.1	4	4	1	0.5	0.1	0.1	0.1	1	29
B2.2	3	4	2	0.5	0.2	0.1	0.1	1	29
B2.3	3	4	2	0.5	0.2	0.1	0.1	1	29
B2.4	4	4	2	0.4	0.1	0.1	0.1	1	29
B3.1	4	4	1	0.4	0.1	0.1	0.1	1	29
B3.2	3	3	1	0.4	0.1	0.1	0.1	1	29
B3.3	3	3	1	0.4	0.1	0.1	0.1	1	29
C1.1	4	4	3	0.5	0.1	0.1	0.1	3	29
C1.2	4	4	3	0.5	0.1	0.1	0.1	3	29
C2.1	5	5	5	0.5	0.1	0.1	0.1	4	29
C2.2	5	5	5	0.5	0.1	0.1	0.1	4	29
C2.3	5	5	5	0.5	0.1	0.1	0.1	4	29
C2.4	4	4	5	0.5	0.1	0.1	0.1	4	29
C2.5	5	5	5	0.5	0.1	0.1	0.1	5	29
C2.6	5	5	5	0.5	0.1	0.1	0.1	5	29
C3.1	5	5	5	0.5	0.2	0.1	0.1	3	29
C3.2	5	5	5	0.5	0.2	0.1	0.1	3	29
C4.1	5	5	5	0.5	0.2	0.1	0.1	3	29
C4.2	4	4	3	0.4	0.1	0.1	0.1	1	29
C5.1	4	4	5	0.5	0.1	0.1	0.1	4	29
C5.2	5	5	5	0.5	0.1	0.1	0.1	5	29
C5.3	4	4	4	0.3	0.1	0.1	0.1	2	29
A1.1	5	5	4	0.5	0.3	0.1	0.1	5	12
A1.2	5	5	3	0.4	0.2	0.1	0.1	3	12
A1.3	5	5	5	0.5	0.3	0.1	0.1	5	12
A2.1	5	5	5	0.5	0.3	0.1	0.1	5	12
A2.2	5	5	5	0.5	0.3	0.1	0.1	4	12
A3.1	5	5	4	0.5	0.3	0.1	0.1	5	12
A3.2	5	4	3	0.5	0.3	0.1	0.1	5	12
A3.3	5	4	4	0.5	0.3	0.1	0.1	5	12
A3.4	5	5	3	0.5	0.3	0.1	0.1	4	12
A3.5	3	3	5	0.5	0.2	0.1	0.1	5	12
A4.1	4	4	4	0.5	0.3	0.1	0.1	4	12
A4.2	5	5	3	0.5	0.2	0.1	0.1	3	12
A4.3	4	4	3	0.4	0.2	0.1	0.1	3	12
A4.4	4	4	3	0.5	0.2	0.1	0.1	4	12
B1.1	4	4	3	0.5	0.2	0.1	0.1	4	12
B1.2	4	3	3	0.5	0.3	0.1	0.1	4	12
B1.3	4	3	3	0.3	0.2	0.1	0.1	3	12
B2.1	4	3	3	0.3	0.1	0.1	0.1	3	12
B2.2	3	2	3	0.3	0.1	0.1	0.1	2	12
B2.3	5	4	4	0.4	0.2	0.1	0.1	4	12
B2.4	4	4	4	0.4	0.2	0.1	0.1	4	12
B3.1	3	3	3	0.4	0.2	0.1	0.1	3	12
B3.2	5	5	4	0.4	0.2	0.1	0.1	4	12
B3.3	4	4	4	0.4	0.2	0.1	0.1	4	12
C1.1	5	5	5	0.5	0.2	0.1	0.1	3	12
C1.2	3	3	3	0.4	0.2	0.1	0.1	4	12
C2.1	4	4	3	0.3	0.1	0.1	0.1	3	12
C2.2	5	5	5	0.5	0.3	0.1	0.1	5	12
C2.3	4	4	4	0.5	0.3	0.1	0.1	4	12
C2.4	5	5	3	0.4	0.2	0.1	0.1	4	12
C2.5	5	5	5	0.5	0.3	0.1	0.1	5	12
C2.6	4	4	4	0.4	0.2	0.1	0.1	5	12
C3.1	4	4	4	0.4	0.2	0.1	0.1	3	12
C3.2	4	4	4	0.5	0.2	0.1	0.1	3	12
C4.1	3	3	2	0.3	0.1	0.1	0.1	2	12
C4.2	4	4	4	0.4	0.2	0.1	0.1	2	12
C5.1	5	5	5	0.5	0.3	0.1	0.1	5	12
C5.2	4	5	3	0.5	0.3	0.1	0.1	5	12
C5.3	4	5	4	0.4	0.2	0.1	0.1	4	12
A1.1	5	5	5	0.5	0.3	0.1	0.1	4	5
A1.2	5	5	5	0.5	0.3	0.1	0.1	4	5
A1.3	5	5	5	0.5	0.3	0.1	0.1	4	5
A2.1	5	5	5	0.5	0.3	0.1	0.1	4	5
A2.2	5	5	5	0.5	0.3	0.1	0.1	4	5
A3.1	5	5	5	0.5	0.3	0.1	0.1	4	5
A3.2	5	5	5	0.5	0.3	0.1	0.1	4	5
A3.3	5	5	5	0.5	0.3	0.1	0.1	4	5
A3.4	5	5	5	0.5	0.3	0.1	0.1	4	5
A3.5	5	5	5	0.5	0.3	0.1	0.1	4	5
A4.1	5	5	5	0.5	0.3	0.1	0.1	4	5
A4.2	5	5	5	0.5	0.3	0.1	0.1	4	5
A4.3	5	5	5	0.5	0.3	0.1	0.1	4	5
A4.4	5	5	5	0.5	0.3	0.1	0.1	4	5
B1.1	5	5	5	0.5	0.3	0.1	0.1	4	5
B1.2	5	5	5	0.5	0.3	0.1	0.1	4	5
B1.3	5	5	5	0.5	0.3	0.1	0.1	4	5
B2.1	5	5	5	0.5	0.3	0.1	0.1	4	5
B2.2	5	5	5	0.5	0.3	0.1	0.1	4	5
B2.3	5	5	5	0.5	0.3	0.1	0.1	4	5
B2.4	5	5	5	0.4	0.3	0.1	0.1	3	5
B3.1	5	5	5	0.4	0.3	0.1	0.1	3	5
B3.2	5	5	5	0.4	0.3	0.1	0.1	3	5
B3.3	5	5	5	0.4	0.3	0.1	0.1	3	5
C1.1	5	5	5	0.4	0.3	0.1	0.1	3	5
C1.2	5	5	5	0.4	0.3	0.1	0.1	3	5
C2.1	5	5	5	0.5	0.3	0.1	0.1	4	5
C2.2	5	5	5	0.5	0.3	0.1	0.1	4	5
C2.3	5	5	5	0.5	0.3	0.1	0.1	4	5
C2.4	5	5	5	0.5	0.3	0.1	0.1	4	5
C2.5	5	5	5	0.5	0.3	0.1	0.1	4	5
C2.6	5	5	5	0.5	0.3	0.1	0.1	4	5
C3.1	5	5	5	0.5	0.3	0.1	0.1	4	5
C3.2	5	5	5	0.5	0.3	0.1	0.1	4	5
C4.1	5	5	5	0.4	0.3	0.1	0.1	3	5
C4.2	5	5	5	0.4	0.3	0.1	0.1	3	5
C5.1	5	5	5	0.5	0.3	0.1	0.1	4	5
C5.2	5	5	5	0.5	0.3	0.1	0.1	4	5
C5.3	5	5	5	0.5	0.3	0.1	0.1	4	5
A1.1	5	5	3	0.5	0.3	0.1	0.1	4	19
A1.2	5	5	4	0.5	0.3	0.1	0.1	4	19
A1.3	5	5	4	0.5	0.3	0.1	0.1	4	19
A2.1	5	5	3	0.5	0.3	0.1	0.1	4	19
A2.2	5	5	2	0.5	0.3	0.1	0.1	3	19
A3.1	5	5	5	0.5	0.3	0.1	0.1	5	19
A3.2	5	5	5	0.5	0.3	0.1	0.1	5	19
A3.3	5	5	5	0.5	0.3	0.1	0.1	5	19
A3.4	5	5	5	0.5	0.3	0.1	0.1	5	19
A3.5	5	5	4	0.5	0.3	0.1	0.1	5	19
A4.1	5	5	4	0.5	0.3	0.1	0.1	5	19
A4.2	5	5	4	0.5	0.3	0.1	0.1	4	19
A4.3	5	5	4	0.5	0.3	0.1	0.1	5	19
A4.4	5	5	4	0.5	0.3	0.1	0.1	5	19
B1.1	5	5	5	0.5	0.3	0.1	0.1	4	19
B1.2	4	4	5	0.5	0.3	0.1	0.1	4	19
B1.3	5	5	5	0.5	0.3	0.1	0.1	4	19
B2.1	5	5	5	0.5	0.3	0.1	0.1	4	19
B2.2	4	4	3	0.5	0.3	0.1	0.1	3	19
B2.3	5	5	4	0.5	0.3	0.1	0.1	4	19
B2.4	5	4	3	0.5	0.3	0.1	0.1	4	19
B3.1	5	4	3	0.5	0.2	0.1	0.1	4	19
B3.2	5	5	3	0.5	0.3	0.1	0.1	4	19
B3.3	5	4	5	0.5	0.2	0.1	0.1	4	19
C1.1	5	4	5	0.5	0.3	0.1	0.1	4	19
C1.2	5	4	4	0.5	0.2	0.1	0.1	4	19
C2.1	5	5	5	0.5	0.3	0.1	0.1	4	19
C2.2	5	5	5	0.5	0.3	0.1	0.1	4	19
C2.3	5	5	4	0.5	0.3	0.1	0.1	4	19
C2.4	5	5	5	0.5	0.3	0.1	0.1	5	19
C2.5	5	5	5	0.5	0.3	0.1	0.1	5	19
C2.6	5	5	5	0.5	0.3	0.1	0.1	5	19
C3.1	5	5	5	0.5	0.3	0.1	0.1	5	19
C3.2	5	5	5	0.5	0.3	0.1	0.1	5	19
C4.1	5	5	4	0.5	0.3	0.1	0.1	4	19
C4.2	5	5	4	0.5	0.3	0.1	0.1	4	19
C5.1	5	5	5	0.5	0.3	0.1	0.1	5	19
C5.2	5	5	4	0.5	0.3	0.1	0.1	5	19
C5.3	5	5	4	0.5	0.3	0.1	0.1	5	19
A1.1	5	4	4	0.4	0.3	0.1	0.1	4	31
A1.2	5	5	4	0.5	0.3	0.1	0.1	5	31
A1.3	5	5	5	0.5	0.3	0.1	0.1	5	31
A2.1	5	5	3	0.4	0.3	0.1	0.1	4	31
A2.2	5	3	3	0.4	0.2	0.1	0.1	3	31
A3.1	5	5	5	0.5	0.3	0.1	0.1	5	31
A3.2	5	5	5	0.5	0.3	0.1	0.1	5	31
A3.3	5	5	5	0.5	0.3	0.1	0.1	5	31
A3.4	5	4	4	0.5	0.3	0.1	0.1	5	31
A3.5	5	5	5	0.5	0.3	0.1	0.1	5	31
A4.1	5	5	4	0.4	0.2	0.1	0.1	5	31
A4.2	5	4	3	0.4	0.2	0.1	0.1	4	31
A4.3	5	5	4	0.4	0.3	0.1	0.1	5	31
A4.4	5	5	5	0.5	0.3	0.1	0.1	4	31
B1.1	5	4	4	0.5	0.3	0.1	0.1	5	31
B1.2	4	4	4	0.4	0.3	0.1	0.1	4	31
B1.3	5	4	4	0.5	0.3	0.1	0.1	5	31
B2.1	5	4	4	0.4	0.3	0.1	0.1	5	31
B2.2	5	5	4	0.5	0.3	0.1	0.1	5	31
B2.3	5	4	4	0.4	0.3	0.1	0.1	4	31
B2.4	5	4	4	0.5	0.3	0.1	0.1	4	31
B3.1	5	4	4	0.4	0.3	0.1	0.1	3	31
B3.2	5	5	4	0.4	0.3	0.1	0.1	4	31
B3.3	5	3	4	0.4	0.3	0.1	0.1	4	31
C1.1	5	4	4	0.4	0.2	0.1	0.1	3	31
C1.2	5	4	4	0.4	0.2	0.1	0.1	3	31
C2.1	5	5	3	0.4	0.3	0.1	0.1	4	31
C2.2	5	5	5	0.5	0.3	0.1	0.1	5	31
C2.3	5	5	5	0.5	0.3	0.1	0.1	5	31
C2.4	4	3	2	0.5	0.3	0.1	0.1	5	31
C2.5	5	4	5	0.5	0.3	0.1	0.1	5	31
C2.6	5	4	2	0.4	0.3	0.1	0.1	5	31
C3.1	5	4	3	0.4	0.3	0.1	0.1	4	31
C3.2	5	4	3	0.4	0.3	0.1	0.1	4	31
C4.1	5	5	4	0.5	0.3	0.1	0.1	5	31
C4.2	5	4	4	0.4	0.2	0.1	0.1	4	31
C5.1	5	5	5	0.5	0.3	0.1	0.1	5	31
C5.2	5	5	4	0.5	0.3	0.1	0.1	5	31
C5.3	5	5	5	0.4	0.3	0.1	0.1	5	31
A1.1	5	5	5	0.5	0.3	0.1	0.1	5	21
A1.2	5	5	5	0.5	0.3	0.1	0.1	5	21
A1.3	5	5	5	0.5	0.3	0.1	0.1	5	21
A2.1	5	5	5	0.5	0.3	0.1	0.1	5	21
A2.2	5	5	3	0.5	0.3	0.1	0.1	4	21
A3.1	5	4	5	0.5	0.3	0.1	0.1	5	21
A3.2	5	5	5	0.5	0.3	0.1	0.1	5	21
A3.3	5	5	5	0.5	0.3	0.1	0.1	5	21
A3.4	5	5	5	0.5	0.3	0.1	0.1	5	21
A3.5	5	5	5	0.5	0.3	0.1	0.1	5	21
A4.1	5	5	5	0.5	0.3	0.1	0.1	5	21
A4.2	5	5	4	0.5	0.3	0.1	0.1	4	21
A4.3	5	5	4	0.5	0.3	0.1	0.1	5	21
A4.4	5	5	5	0.5	0.3	0.1	0.1	5	21
B1.1	5	5	4	0.5	0.3	0.1	0.1	4	21
B1.2	5	5	4	0.5	0.3	0.1	0.1	4	21
B1.3	5	5	4	0.5	0.3	0.1	0.1	4	21
B2.1	5	5	4	0.5	0.3	0.1	0.1	4	21
B2.2	5	5	4	0.5	0.3	0.1	0.1	4	21
B2.3	5	5	4	0.5	0.3	0.1	0.1	4	21
B2.4	5	5	4	0.5	0.3	0.1	0.1	4	21
B3.1	4	4	4	0.5	0.3	0.1	0.1	3	21
B3.2	5	4	4	0.5	0.3	0.1	0.1	4	21
B3.3	5	4	4	0.5	0.3	0.1	0.1	4	21
C1.1	5	4	4	0.5	0.3	0.1	0.1	4	21
C1.2	5	4	4	0.5	0.3	0.1	0.1	4	21
C2.1	5	4	5	0.5	0.3	0.1	0.1	4	21
C2.2	5	4	5	0.5	0.3	0.1	0.1	5	21
C2.3	5	4	5	0.5	0.3	0.1	0.1	5	21
C2.4	5	5	5	0.5	0.3	0.1	0.1	5	21
C2.5	5	5	5	0.5	0.3	0.1	0.1	5	21
C2.6	5	5	5	0.5	0.3	0.1	0.1	4	21
C3.1	5	5	5	0.5	0.3	0.1	0.1	5	21
C3.2	5	5	5	0.5	0.3	0.1	0.1	4	21
C4.1	5	5	4	0.5	0.3	0.1	0.1	4	21
C4.2	5	5	4	0.5	0.3	0.1	0.1	4	21
C5.1	5	5	5	0.5	0.3	0.1	0.1	5	21
C5.2	5	5	5	0.5	0.3	0.1	0.1	5	21
C5.3	5	5	4	0.5	0.3	0.1	0.1	5	21
A1.1	4	3	5	0.5	0.3	0.1	0.1	4	26
A1.2	4	3	3	0.5	0.3	0.1	0.1	4	26
A1.3	5	5	5	0.5	0.3	0.1	0.1	5	26
A2.1	5	5	4	0.5	0.3	0.1	0.1	4	26
A2.2	5	4	4	0.5	0.3	0.1	0.1	4	26
A3.1	5	5	5	0.5	0.3	0.1	0.1	5	26
A3.2	5	5	5	0.5	0.3	0.1	0.1	5	26
A3.3	5	5	5	0.5	0.3	0.1	0.1	5	26
A3.4	5	5	5	0.5	0.3	0.1	0.1	5	26
A3.5	4	5	4	0.5	0.3	0.1	0.1	4	26
A4.1	5	5	5	0.5	0.3	0.1	0.1	5	26
A4.2	5	5	4	0.5	0.3	0.1	0.1	5	26
A4.3	5	5	4	0.5	0.3	0.1	0.1	5	26
A4.4	5	5	5	0.5	0.3	0.1	0.1	5	26
B1.1	5	5	4	0.4	0.2	0.1	0.1	3	26
B1.2	5	5	4	0.4	0.2	0.1	0.1	3	26
B1.3	5	5	4	0.4	0.2	0.1	0.1	3	26
B2.1	5	5	4	0.4	0.2	0.1	0.1	3	26
B2.2	4	4	4	0.4	0.2	0.1	0.1	3	26
B2.3	5	3	4	0.4	0.2	0.1	0.1	3	26
B2.4	5	4	4	0.4	0.2	0.1	0.1	3	26
B3.1	4	3	4	0.4	0.2	0.1	0.1	3	26
B3.2	5	5	4	0.4	0.2	0.1	0.1	3	26
B3.3	5	5	4	0.4	0.2	0.1	0.1	3	26
C1.1	5	5	4	0.4	0.2	0.1	0.1	3	26
C1.2	4	4	4	0.4	0.2	0.1	0.1	3	26
C2.1	5	5	5	0.5	0.3	0.1	0.1	5	26
C2.2	5	5	5	0.5	0.3	0.1	0.1	5	26
C2.3	5	5	5	0.5	0.3	0.1	0.1	5	26
C2.4	5	5	5	0.5	0.3	0.1	0.1	5	26
C2.5	5	5	5	0.5	0.3	0.1	0.1	5	26
C2.6	4	4	4	0.5	0.3	0.1	0.1	5	26
C3.1	4	4	4	0.4	0.2	0.1	0.1	3	26
C3.2	4	4	4	0.4	0.2	0.1	0.1	3	26
C4.1	4	4	4	0.4	0.2	0.1	0.1	3	26
C4.2	4	4	4	0.4	0.2	0.1	0.1	3	26
C5.1	5	5	5	0.5	0.3	0.1	0.1	5	26
C5.2	5	5	5	0.5	0.3	0.1	0.1	5	26
C5.3	5	5	4	0.5	0.3	0.1	0.1	4	26
A1.1	3	4	5	0.5	0.3	0.1	0.1	5	14
A1.2	3	4	5	0.5	0.3	0.1	0.1	5	14
A1.3	4	5	5	0.5	0.3	0.1	0.1	5	14
A2.1	4	5	5	0.5	0.3	0.1	0.1	5	14
A2.2	5	5	5	0.5	0.3	0.1	0.1	5	14
A3.1	3	3	5	0.5	0.3	0.1	0.1	5	14
A3.2	5	5	5	0.5	0.3	0.1	0.1	5	14
A3.3	5	5	5	0.5	0.3	0.1	0.1	5	14
A3.4	5	5	5	0.5	0.3	0.1	0.1	5	14
A3.5	5	5	5	0.5	0.3	0.1	0.1	5	14
A4.1	5	5	4	0.5	0.3	0.1	0.1	5	14
A4.2	4	5	3	0.5	0.3	0.1	0.1	5	14
A4.3	4	5	3	0.5	0.3	0.1	0.1	5	14
A4.4	4	5	3	0.5	0.3	0.1	0.1	5	14
B1.1	3	4	3	0.5	0.3	0.1	0.1	5	14
B1.2	3	4	3	0.5	0.3	0.1	0.1	5	14
B1.3	4	5	4	0.5	0.3	0.1	0.1	5	14
B2.1	3	3	3	0.5	0.3	0.1	0.1	5	14
B2.2	5	5	5	0.5	0.3	0.1	0.1	5	14
B2.3	5	5	5	0.5	0.3	0.1	0.1	5	14
B2.4	3	3	5	0.5	0.3	0.1	0.1	5	14
B3.1	3	3	5	0.5	0.3	0.1	0.1	5	14
B3.2	5	5	4	0.5	0.3	0.1	0.1	5	14
B3.3	5	5	4	0.5	0.3	0.1	0.1	5	14
C1.1	4	4	5	0.5	0.3	0.1	0.1	5	14
C1.2	5	5	5	0.5	0.3	0.1	0.1	5	14
C2.1	4	5	5	0.5	0.3	0.1	0.1	5	14
C2.2	4	5	5	0.5	0.3	0.1	0.1	5	14
C2.3	4	5	5	0.5	0.3	0.1	0.1	5	14
C2.4	5	5	5	0.5	0.3	0.1	0.1	4	14
C2.5	5	5	5	0.5	0.3	0.1	0.1	5	14
C2.6	4	5	3	0.5	0.3	0.1	0.1	5	14
C3.1	5	5	5	0.5	0.3	0.1	0.1	5	14
C3.2	5	5	5	0.5	0.3	0.1	0.1	5	14
C4.1	4	5	3	0.5	0.3	0.1	0.1	5	14
C4.2	3	5	5	0.5	0.3	0.1	0.1	5	14
C5.1	5	5	5	0.5	0.3	0.1	0.1	5	14
C5.2	5	5	5	0.5	0.3	0.1	0.1	5	14
C5.3	4	4	5	0.5	0.3	0.1	0.1	5	14
A1.1	5	5	5	0.5	0.3	0.1	0.1	5	22
A1.2	5	5	4	0.5	0.3	0.1	0.1	5	22
A1.3	5	5	5	0.5	0.3	0.1	0.1	5	22
A2.1	5	5	4	0.5	0.3	0.1	0.1	5	22
A2.2	4	4	4	0.5	0.3	0.1	0.1	5	22
A3.1	5	5	5	0.5	0.3	0.1	0.1	5	22
A3.2	5	5	5	0.5	0.3	0.1	0.1	5	22
A3.3	5	5	5	0.5	0.3	0.1	0.1	5	22
A3.4	5	5	5	0.5	0.3	0.1	0.1	5	22
A3.5	5	5	5	0.5	0.3	0.1	0.1	5	22
A4.1	4	4	4	0.5	0.3	0.1	0.1	5	22
A4.2	4	4	4	0.5	0.3	0.1	0.1	5	22
A4.3	4	4	4	0.5	0.3	0.1	0.1	5	22
A4.4	4	4	4	0.5	0.3	0.1	0.1	5	22
B1.1	4	4	4	0.5	0.3	0.1	0.1	4	22
B1.2	4	4	4	0.5	0.3	0.1	0.1	4	22
B1.3	4	4	4	0.5	0.3	0.1	0.1	4	22
B2.1	3	3	3	0.5	0.3	0.1	0.1	4	22
B2.2	4	4	3	0.5	0.3	0.1	0.1	4	22
B2.3	4	4	3	0.5	0.3	0.1	0.1	4	22
B2.4	4	4	4	0.5	0.3	0.1	0.1	5	22
B3.1	3	3	4	0.5	0.3	0.1	0.1	4	22
B3.2	5	5	5	0.5	0.3	0.1	0.1	5	22
B3.3	5	5	5	0.5	0.3	0.1	0.1	5	22
C1.1	4	4	5	0.5	0.3	0.1	0.1	5	22
C1.2	4	4	4	0.5	0.3	0.1	0.1	5	22
C2.1	5	5	5	0.5	0.3	0.1	0.1	5	22
C2.2	5	5	5	0.5	0.3	0.1	0.1	5	22
C2.3	5	5	5	0.5	0.3	0.1	0.1	5	22
C2.4	5	5	4	0.5	0.3	0.1	0.1	5	22
C2.5	5	5	5	0.5	0.3	0.1	0.1	5	22
C2.6	4	4	5	0.5	0.3	0.1	0.1	5	22
C3.1	4	4	4	0.5	0.3	0.1	0.1	5	22
C3.2	4	4	4	0.5	0.3	0.1	0.1	5	22
C4.1	4	4	4	0.5	0.3	0.1	0.1	5	22
C4.2	3	3	3	0.5	0.3	0.1	0.1	4	22
C5.1	5	5	5	0.5	0.3	0.1	0.1	5	22
C5.2	4	4	5	0.5	0.3	0.1	0.1	5	22
C5.3	4	4	3	0.5	0.3	0.1	0.1	5	22
A1.1	3	3	5	0.5	0.3	0.1	0.1	5	23
A1.2	3	3	5	0.5	0.3	0.1	0.1	5	23
A1.3	4	5	5	0.5	0.3	0.1	0.1	5	23
A2.1	5	5	4	0.5	0.3	0.1	0.1	5	23
A2.2	4	4	3	0.5	0.3	0.1	0.1	5	23
A3.1	4	4	5	0.5	0.3	0.1	0.1	5	23
A3.2	4	4	5	0.5	0.3	0.1	0.1	5	23
A3.3	4	4	5	0.5	0.3	0.1	0.1	5	23
A3.4	5	5	5	0.5	0.3	0.1	0.1	5	23
A3.5	5	5	5	0.5	0.3	0.1	0.1	5	23
A4.1	4	4	5	0.5	0.3	0.1	0.1	5	23
A4.2	5	4	3	0.5	0.3	0.1	0.1	5	23
A4.3	5	3	4	0.5	0.3	0.1	0.1	5	23
A4.4	5	3	5	0.5	0.3	0.1	0.1	5	23
B1.1	4	4	5	0.5	0.3	0.1	0.1	5	23
B1.2	4	4	5	0.5	0.3	0.1	0.1	5	23
B1.3	5	4	4	0.5	0.3	0.1	0.1	5	23
B2.1	4	4	5	0.5	0.3	0.1	0.1	5	23
B2.2	4	4	5	0.5	0.3	0.1	0.1	5	23
B2.3	4	4	5	0.5	0.3	0.1	0.1	5	23
B2.4	4	4	4	0.5	0.3	0.1	0.1	5	23
B3.1	4	4	3	0.5	0.3	0.1	0.1	5	23
B3.2	4	4	4	0.5	0.3	0.1	0.1	5	23
B3.3	4	3	4	0.5	0.3	0.1	0.1	5	23
C1.1	4	4	4	0.5	0.3	0.1	0.1	5	23
C1.2	3	3	3	0.5	0.3	0.1	0.1	5	23
C2.1	4	4	5	0.5	0.3	0.1	0.1	5	23
C2.2	3	3	3	0.5	0.3	0.1	0.1	5	23
C2.3	3	3	4	0.5	0.3	0.1	0.1	5	23
C2.4	5	4	5	0.5	0.3	0.1	0.1	5	23
C2.5	4	4	5	0.5	0.3	0.1	0.1	5	23
C2.6	4	4	4	0.5	0.3	0.1	0.1	5	23
C3.1	5	5	5	0.5	0.3	0.1	0.1	5	23
C3.2	5	5	5	0.5	0.3	0.1	0.1	5	23
C4.1	4	4	4	0.5	0.3	0.1	0.1	5	23
C4.2	4	4	4	0.5	0.3	0.1	0.1	5	23
C5.1	5	4	5	0.5	0.3	0.1	0.1	5	23
C5.2	5	5	5	0.5	0.3	0.1	0.1	5	23
C5.3	5	5	4	0.5	0.3	0.1	0.1	5	23
A1.1	5	5	5	0.5	0.3	0.1	0.1	5	4
A1.2	5	5	4	0.5	0.3	0.1	0.1	5	4
A1.3	5	5	5	0.5	0.3	0.1	0.1	5	4
A2.1	5	5	5	0.5	0.3	0.1	0.1	5	4
A2.2	5	5	4	0.4	0.3	0.1	0.1	4	4
A3.1	5	5	5	0.5	0.3	0.1	0.1	5	4
A3.2	5	5	5	0.5	0.3	0.1	0.1	5	4
A3.3	5	5	5	0.5	0.3	0.1	0.1	5	4
A3.4	5	5	5	0.5	0.3	0.1	0.1	5	4
A3.5	5	5	5	0.5	0.3	0.1	0.1	5	4
A4.1	5	5	5	0.5	0.2	0.1	0.1	5	4
A4.2	5	5	4	0.5	0.2	0.1	0.1	5	4
A4.3	5	4	4	0.4	0.2	0.1	0.1	4	4
A4.4	5	5	4	0.4	0.3	0.1	0.1	5	4
B1.1	5	5	5	0.5	0.3	0.1	0.1	5	4
B1.2	4	4	4	0.3	0.2	0.1	0.1	4	4
B1.3	5	5	5	0.5	0.3	0.1	0.1	5	4
B2.1	5	4	5	0.5	0.3	0.1	0.1	5	4
B2.2	5	5	5	0.5	0.3	0.1	0.1	5	4
B2.3	5	5	4	0.5	0.2	0.1	0.1	5	4
B2.4	5	5	4	0.5	0.2	0.1	0.1	5	4
B3.1	5	5	4	0.5	0.2	0.1	0.1	5	4
B3.2	5	5	4	0.4	0.3	0.1	0.1	5	4
B3.3	5	5	4	0.4	0.3	0.1	0.1	4	4
C1.1	5	5	4	0.5	0.1	0.1	0.1	4	4
C1.2	5	5	4	0.5	0.1	0.1	0.1	4	4
C2.1	5	5	5	0.5	0.3	0.1	0.1	5	4
C2.2	5	5	5	0.5	0.3	0.1	0.1	5	4
C2.3	5	5	5	0.5	0.3	0.1	0.1	5	4
C2.4	5	5	4	0.5	0.3	0.1	0.1	4	4
C2.5	5	5	5	0.5	0.3	0.1	0.1	5	4
C2.6	5	5	5	0.5	0.3	0.1	0.1	5	4
C3.1	5	5	4	0.5	0.3	0.1	0.1	5	4
C3.2	5	5	4	0.5	0.3	0.1	0.1	5	4
C4.1	5	5	4	0.5	0.3	0.1	0.1	5	4
C4.2	5	5	4	0.3	0.3	0.1	0.1	4	4
C5.1	5	5	5	0.5	0.3	0.1	0.1	5	4
C5.2	5	5	5	0.5	0.3	0.1	0.1	5	4
C5.3	5	5	4	0.4	0.3	0.1	0.1	4	4
A1.1	5	5	5	0.5	0.3	0.1	0.1	5	30
A1.2	5	5	3	0.4	0.3	0.1	0.1	3	30
A1.3	5	5	3	0.4	0.3	0.1	0.1	4	30
A2.1	5	5	4	0.5	0.3	0.1	0.1	5	30
A2.2	5	5	3	0.3	0.3	0.1	0.1	3	30
A3.1	5	5	5	0.5	0.3	0.1	0.1	5	30
A3.2	5	5	5	0.5	0.3	0.1	0.1	5	30
A3.3	5	5	5	0.5	0.3	0.1	0.1	5	30
A3.4	5	5	5	0.5	0.3	0.1	0.1	5	30
A3.5	5	5	5	0.5	0.3	0.1	0.1	5	30
A4.1	5	5	4	0.5	0.3	0.1	0.1	5	30
A4.2	5	5	3	0.5	0.3	0.1	0.1	5	30
A4.3	5	5	5	0.5	0.3	0.1	0.1	5	30
A4.4	5	5	5	0.5	0.3	0.1	0.1	5	30
B1.1	5	5	5	0.5	0.3	0.1	0.1	5	30
B1.2	5	5	5	0.4	0.3	0.1	0.1	4	30
B1.3	5	5	5	0.4	0.3	0.1	0.1	4	30
B2.1	5	5	5	0.5	0.3	0.1	0.1	5	30
B2.2	5	5	5	0.5	0.3	0.1	0.1	5	30
B2.3	5	5	4	0.5	0.3	0.1	0.1	4	30
B2.4	5	5	5	0.5	0.3	0.1	0.1	5	30
B3.1	3	4	3	0.5	0.3	0.1	0.1	4	30
B3.2	5	5	5	0.5	0.3	0.1	0.1	5	30
B3.3	5	5	5	0.5	0.3	0.1	0.1	5	30
C1.1	5	5	4	0.5	0.3	0.1	0.1	5	30
C1.2	5	5	4	0.5	0.3	0.1	0.1	5	30
C2.1	5	5	5	0.5	0.3	0.1	0.1	5	30
C2.2	5	5	5	0.5	0.3	0.1	0.1	5	30
C2.3	5	5	5	0.5	0.3	0.1	0.1	5	30
C2.4	5	5	5	0.5	0.3	0.1	0.1	5	30
C2.5	5	5	5	0.5	0.3	0.1	0.1	5	30
C2.6	5	5	5	0.5	0.3	0.1	0.1	5	30
C3.1	5	5	5	0.5	0.3	0.1	0.1	5	30
C3.2	5	5	5	0.5	0.3	0.1	0.1	5	30
C4.1	5	5	4	0.5	0.3	0.1	0.1	5	30
C4.2	5	5	5	0.5	0.3	0.1	0.1	5	30
C5.1	5	5	5	0.5	0.3	0.1	0.1	5	30
C5.2	5	5	4	0.5	0.3	0.1	0.1	5	30
C5.3	5	5	4	0.5	0.3	0.1	0.1	5	30
A1.1	5	5	5	0.5	0.3	0.1	0.1	5	1
A1.2	5	5	5	0.5	0.3	0.1	0.1	5	1
A1.3	5	5	5	0.5	0.3	0.1	0.1	5	1
A2.1	5	5	4	0.5	0.3	0.1	0.1	4	1
A2.2	5	5	4	0.5	0.3	0.1	0.1	4	1
A3.1	5	5	5	0.5	0.3	0.1	0.1	5	1
A3.2	5	5	5	0.5	0.3	0.1	0.1	5	1
A3.3	5	5	5	0.5	0.3	0.1	0.1	5	1
A3.4	5	5	5	0.5	0.3	0.1	0.1	5	1
A3.5	5	5	5	0.5	0.3	0.1	0.1	5	1
A4.1	5	5	5	0.5	0.3	0.1	0.1	5	1
A4.2	5	5	4	0.5	0.3	0.1	0.1	5	1
A4.3	5	5	5	0.5	0.3	0.1	0.1	5	1
A4.4	5	5	5	0.5	0.3	0.1	0.1	5	1
B1.1	4	4	4	0.5	0.3	0.1	0.1	4	1
B1.2	4	4	4	0.5	0.3	0.1	0.1	4	1
B1.3	5	5	4	0.5	0.3	0.1	0.1	4	1
B2.1	5	5	4	0.5	0.3	0.1	0.1	5	1
B2.2	5	5	4	0.5	0.3	0.1	0.1	5	1
B2.3	5	5	4	0.5	0.3	0.1	0.1	3	1
B2.4	4	4	5	0.5	0.3	0.1	0.1	4	1
B3.1	5	5	5	0.5	0.3	0.1	0.1	5	1
B3.2	5	5	5	0.5	0.3	0.1	0.1	5	1
B3.3	5	5	5	0.5	0.3	0.1	0.1	5	1
C1.1	5	4	5	0.5	0.3	0.1	0.1	5	1
C1.2	5	4	4	0.5	0.3	0.1	0.1	5	1
C2.1	5	5	5	0.5	0.3	0.1	0.1	5	1
C2.2	5	5	5	0.5	0.3	0.1	0.1	5	1
C2.3	5	5	5	0.5	0.3	0.1	0.1	5	1
C2.4	5	5	5	0.5	0.3	0.1	0.1	5	1
C2.5	5	4	5	0.5	0.3	0.1	0.1	5	1
C2.6	5	4	5	0.5	0.3	0.1	0.1	5	1
C3.1	5	5	5	0.5	0.3	0.1	0.1	5	1
C3.2	5	5	5	0.5	0.3	0.1	0.1	5	1
C4.1	5	5	3	0.5	0.3	0.1	0.1	4	1
C4.2	5	5	5	0.5	0.3	0.1	0.1	4	1
C5.1	5	5	5	0.5	0.3	0.1	0.1	5	1
C5.2	5	5	3	0.5	0.3	0.1	0.1	5	1
C5.3	5	5	5	0.5	0.3	0.1	0.1	5	1
A1.1	4	5	4	0.4	0.3	0.1	0.1	4	20
A1.2	4	5	3	0.4	0.3	0.1	0.1	4	20
A1.3	4	5	5	0.5	0.3	0.1	0.1	4	20
A2.1	4	5	4	0.4	0.2	0.1	0.1	4	20
A2.2	4	5	4	0.4	0.2	0.1	0.1	4	20
A3.1	4	4	5	0.5	0.3	0.1	0.1	4	20
A3.2	4	4	5	0.5	0.3	0.1	0.1	4	20
A3.3	5	4	5	0.5	0.3	0.1	0.1	5	20
A3.4	4	4	5	0.5	0.3	0.1	0.1	4	20
A3.5	4	5	5	0.5	0.3	0.1	0.1	4	20
A4.1	4	5	5	0.4	0.2	0.1	0.1	5	20
A4.2	4	4	3	0.5	0.3	0.1	0.1	5	20
A4.3	4	4	4	0.5	0.3	0.1	0.1	5	20
A4.4	4	4	4	0.5	0.3	0.1	0.1	5	20
B1.1	5	4	4	0.5	0.2	0.1	0.1	5	20
B1.2	5	5	4	0.5	0.3	0.1	0.1	5	20
B1.3	5	4	4	0.5	0.2	0.1	0.1	5	20
B2.1	4	3	4	0.5	0.2	0.1	0.1	5	20
B2.2	5	4	4	0.5	0.2	0.1	0.1	5	20
B2.3	5	4	4	0.5	0.2	0.1	0.1	5	20
B2.4	5	3	4	0.5	0.2	0.1	0.1	5	20
B3.1	5	4	4	0.4	0.2	0.1	0.1	5	20
B3.2	5	4	5	0.5	0.3	0.1	0.1	5	20
B3.3	5	3	3	0.4	0.2	0.1	0.1	5	20
C1.1	4	4	4	0.5	0.3	0.1	0.1	4	20
C1.2	4	4	4	0.5	0.3	0.1	0.1	4	20
C2.1	5	4	5	0.5	0.3	0.1	0.1	5	20
C2.2	5	4	5	0.5	0.3	0.1	0.1	5	20
C2.3	5	4	5	0.5	0.3	0.1	0.1	5	20
C2.4	5	4	4	0.5	0.3	0.1	0.1	5	20
C2.5	5	4	5	0.5	0.3	0.1	0.1	5	20
C2.6	4	4	5	0.5	0.3	0.1	0.1	5	20
C3.1	5	4	5	0.5	0.3	0.1	0.1	4	20
C3.2	5	4	5	0.5	0.3	0.1	0.1	4	20
C4.1	5	4	3	0.5	0.3	0.1	0.1	4	20
C4.2	4	3	4	0.5	0.3	0.1	0.1	4	20
C5.1	5	4	5	0.5	0.3	0.1	0.1	5	20
C5.2	5	4	5	0.5	0.3	0.1	0.1	4	20
C5.3	4	4	5	0.4	0.2	0.1	0.1	4	20
A1.1	5	5	5	0.5	0.3	0.1	0.1	5	8
A1.2	5	5	5	0.5	0.3	0.1	0.1	5	8
A1.3	5	5	5	0.5	0.3	0.1	0.1	5	8
A2.1	5	5	5	0.5	0.2	0.1	0.1	4	8
A2.2	5	5	5	0.5	0.2	0.1	0.1	3	8
A3.1	5	5	5	0.5	0.3	0.1	0.1	5	8
A3.2	5	5	4	0.5	0.3	0.1	0.1	4	8
A3.3	5	5	5	0.5	0.3	0.1	0.1	5	8
A3.4	5	5	4	0.5	0.2	0.1	0.1	3	8
A3.5	5	5	5	0.5	0.2	0.1	0.1	3	8
A4.1	5	5	4	0.5	0.2	0.1	0.1	3	8
A4.2	4	4	4	0.5	0.2	0.1	0.1	3	8
A4.3	5	5	4	0.5	0.2	0.1	0.1	3	8
A4.4	5	5	5	0.5	0.2	0.1	0.1	3	8
B1.1	5	4	4	0.4	0.2	0.1	0.1	3	8
B1.2	5	4	4	0.4	0.2	0.1	0.1	3	8
B1.3	5	4	4	0.4	0.2	0.1	0.1	3	8
B2.1	4	4	4	0.4	0.2	0.1	0.1	3	8
B2.2	4	4	4	0.5	0.2	0.1	0.1	3	8
B2.3	4	4	4	0.5	0.2	0.1	0.1	3	8
B2.4	4	4	4	0.5	0.2	0.1	0.1	3	8
B3.1	4	4	4	0.4	0.2	0.1	0.1	3	8
B3.2	5	5	4	0.5	0.2	0.1	0.1	3	8
B3.3	5	5	4	0.5	0.2	0.1	0.1	3	8
C1.1	5	5	5	0.5	0.3	0.1	0.1	5	8
C1.2	5	5	5	0.5	0.3	0.1	0.1	5	8
C2.1	5	5	5	0.5	0.3	0.1	0.1	5	8
C2.2	5	5	5	0.5	0.3	0.1	0.1	5	8
C2.3	4	4	4	0.5	0.3	0.1	0.1	5	8
C2.4	5	5	5	0.5	0.3	0.1	0.1	5	8
C2.5	5	5	5	0.5	0.3	0.1	0.1	5	8
C2.6	5	5	5	0.5	0.3	0.1	0.1	5	8
C3.1	5	5	5	0.5	0.3	0.1	0.1	5	8
C3.2	5	5	5	0.5	0.3	0.1	0.1	5	8
C4.1	5	5	5	0.5	0.3	0.1	0.1	5	8
C4.2	5	5	5	0.5	0.3	0.1	0.1	5	8
C5.1	5	5	5	0.5	0.3	0.1	0.1	5	8
C5.2	5	5	4	0.5	0.3	0.1	0.1	5	8
C5.3	5	5	5	0.5	0.3	0.1	0.1	5	8
A1.1	5	5	5	0.5	0.3	0.1	0.1	5	27
A1.2	5	5	5	0.5	0.3	0.1	0.1	5	27
A1.3	5	5	5	0.5	0.3	0.1	0.1	5	27
A2.1	5	4	4	0.5	0.3	0.1	0.1	4	27
A2.2	5	4	3	0.5	0.3	0.1	0.1	3	27
A3.1	5	5	5	0.5	0.3	0.1	0.1	5	27
A3.2	5	5	5	0.5	0.3	0.1	0.1	5	27
A3.3	5	5	5	0.5	0.3	0.1	0.1	5	27
A3.4	5	5	5	0.5	0.3	0.1	0.1	5	27
A3.5	5	5	5	0.5	0.3	0.1	0.1	4	27
A4.1	5	5	5	0.5	0.3	0.1	0.1	5	27
A4.2	5	4	3	0.5	0.3	0.1	0.1	3	27
A4.3	5	4	4	0.5	0.3	0.1	0.1	4	27
A4.4	5	4	5	0.5	0.3	0.1	0.1	5	27
B1.1	5	4	4	0.5	0.3	0.1	0.1	3	27
B1.2	5	4	4	0.5	0.3	0.1	0.1	3	27
B1.3	5	4	4	0.5	0.3	0.1	0.1	3	27
B2.1	5	4	4	0.5	0.3	0.1	0.1	3	27
B2.2	5	4	3	0.5	0.3	0.1	0.1	3	27
B2.3	5	4	3	0.5	0.3	0.1	0.1	3	27
B2.4	5	4	3	0.5	0.3	0.1	0.1	3	27
B3.1	5	4	3	0.5	0.3	0.1	0.1	3	27
B3.2	5	4	5	0.5	0.3	0.1	0.1	5	27
B3.3	5	4	5	0.5	0.3	0.1	0.1	5	27
C1.1	5	4	5	0.5	0.3	0.1	0.1	5	27
C1.2	5	4	5	0.5	0.3	0.1	0.1	5	27
C2.1	5	5	5	0.5	0.3	0.1	0.1	5	27
C2.2	5	5	5	0.5	0.3	0.1	0.1	5	27
C2.3	5	4	5	0.5	0.3	0.1	0.1	5	27
C2.4	5	5	5	0.5	0.3	0.1	0.1	5	27
C2.5	5	4	5	0.5	0.3	0.1	0.1	5	27
C2.6	5	5	5	0.5	0.3	0.1	0.1	5	27
C3.1	5	5	5	0.5	0.3	0.1	0.1	5	27
C3.2	5	5	4	0.5	0.3	0.1	0.1	5	27
C4.1	5	5	5	0.5	0.3	0.1	0.1	4	27
C4.2	5	5	5	0.5	0.3	0.1	0.1	3	27
C5.1	5	5	5	0.5	0.3	0.1	0.1	5	27
C5.2	5	5	5	0.5	0.3	0.1	0.1	5	27
C5.3	5	4	5	0.5	0.3	0.1	0.1	4	27
A1.1	5	5	3	0.5	0.3	0.1	0.1	5	13
A1.2	5	5	3	0.5	0.3	0.1	0.1	5	13
A1.3	5	5	5	0.5	0.3	0.1	0.1	5	13
A2.1	5	5	5	0.5	0.3	0.1	0.1	5	13
A2.2	5	5	3	0.4	0.3	0.1	0.1	4	13
A3.1	5	5	5	0.5	0.3	0.1	0.1	5	13
A3.2	5	5	5	0.5	0.3	0.1	0.1	5	13
A3.3	5	5	5	0.5	0.3	0.1	0.1	5	13
A3.4	5	5	5	0.5	0.3	0.1	0.1	5	13
A3.5	5	5	5	0.5	0.3	0.1	0.1	5	13
A4.1	5	5	5	0.5	0.3	0.1	0.1	5	13
A4.2	4	4	4	0.4	0.3	0.1	0.1	4	13
A4.3	5	5	5	0.5	0.3	0.1	0.1	5	13
A4.4	5	5	5	0.5	0.3	0.1	0.1	5	13
B1.1	5	5	5	0.4	0.3	0.1	0.1	4	13
B1.2	5	5	5	0.4	0.3	0.1	0.1	4	13
B1.3	5	5	5	0.4	0.3	0.1	0.1	4	13
B2.1	5	5	5	0.4	0.3	0.1	0.1	4	13
B2.2	5	5	5	0.4	0.3	0.1	0.1	4	13
B2.3	5	5	5	0.4	0.3	0.1	0.1	4	13
B2.4	5	5	5	0.4	0.3	0.1	0.1	4	13
B3.1	5	5	5	0.4	0.3	0.1	0.1	4	13
B3.2	5	5	5	0.5	0.3	0.1	0.1	5	13
B3.3	5	5	5	0.5	0.3	0.1	0.1	5	13
C1.1	5	5	4	0.4	0.3	0.1	0.1	5	13
C1.2	5	5	4	0.4	0.3	0.1	0.1	5	13
C2.1	5	5	5	0.5	0.3	0.1	0.1	5	13
C2.2	5	5	5	0.5	0.3	0.1	0.1	5	13
C2.3	5	5	5	0.5	0.3	0.1	0.1	5	13
C2.4	5	5	5	0.5	0.3	0.1	0.1	5	13
C2.5	5	5	5	0.5	0.3	0.1	0.1	5	13
C2.6	5	5	5	0.5	0.3	0.1	0.1	5	13
C3.1	5	5	5	0.5	0.3	0.1	0.1	5	13
C3.2	5	5	5	0.5	0.3	0.1	0.1	5	13
C4.1	5	5	5	0.5	0.3	0.1	0.1	5	13
C4.2	4	4	4	0.4	0.3	0.1	0.1	4	13
C5.1	5	5	5	0.5	0.3	0.1	0.1	5	13
C5.2	5	5	5	0.5	0.3	0.1	0.1	5	13
C5.3	5	5	5	0.5	0.3	0.1	0.1	5	13
A1.1	5	5	5	0.5	0.3	0.1	0.1	5	15
A1.2	5	5	4	0.5	0.3	0.1	0.1	5	15
A1.3	5	5	5	0.5	0.3	0.1	0.1	5	15
A2.1	5	5	5	0.5	0.3	0.1	0.1	5	15
A2.2	5	5	1	0.3	0.3	0.1	0.1	1	15
A3.1	5	5	5	0.5	0.3	0.1	0.1	5	15
A3.2	5	5	5	0.5	0.3	0.1	0.1	5	15
A3.3	5	5	5	0.5	0.3	0.1	0.1	5	15
A3.4	5	5	5	0.5	0.3	0.1	0.1	5	15
A3.5	5	5	5	0.5	0.3	0.1	0.1	5	15
A4.1	5	5	5	0.5	0.3	0.1	0.1	5	15
A4.2	5	5	2	0.4	0.3	0.1	0.1	5	15
A4.3	5	5	5	0.5	0.3	0.1	0.1	5	15
A4.4	5	5	5	0.4	0.3	0.1	0.1	5	15
B1.1	4	5	3	0.4	0.3	0.1	0.1	5	15
B1.2	5	5	3	0.4	0.3	0.1	0.1	5	15
B1.3	5	5	3	0.4	0.3	0.1	0.1	5	15
B2.1	5	5	3	0.4	0.3	0.1	0.1	5	15
B2.2	4	5	3	0.4	0.3	0.1	0.1	5	15
B2.3	5	5	3	0.4	0.3	0.1	0.1	5	15
B2.4	4	4	3	0.3	0.3	0.1	0.1	4	15
B3.1	5	4	3	0.3	0.3	0.1	0.1	4	15
B3.2	5	5	4	0.4	0.3	0.1	0.1	5	15
B3.3	5	4	4	0.4	0.3	0.1	0.1	5	15
C1.1	5	5	5	0.5	0.3	0.1	0.1	5	15
C1.2	5	5	5	0.5	0.3	0.1	0.1	5	15
C2.1	5	5	5	0.5	0.3	0.1	0.1	5	15
C2.2	5	5	5	0.5	0.3	0.1	0.1	5	15
C2.3	5	5	5	0.5	0.3	0.1	0.1	5	15
C2.4	5	5	5	0.5	0.3	0.1	0.1	5	15
C2.5	5	5	5	0.5	0.3	0.1	0.1	5	15
C2.6	5	5	5	0.5	0.3	0.1	0.1	5	15
C3.1	5	5	5	0.5	0.3	0.1	0.1	5	15
C3.2	5	5	5	0.5	0.3	0.1	0.1	5	15
C4.1	5	5	5	0.4	0.3	0.1	0.1	5	15
C4.2	5	5	5	0.4	0.3	0.1	0.1	5	15
C5.1	5	5	5	0.5	0.3	0.1	0.1	5	15
C5.2	5	5	5	0.5	0.3	0.1	0.1	5	15
C5.3	5	5	2	0.3	0.3	0.1	0.1	2	15
A1.1	2	2	4	0.5	0.2	0.1	0.1	4	9
A1.2	2	2	4	0.5	0.2	0.1	0.1	4	9
A1.3	5	5	5	0.4	0.2	0.1	0.1	4	9
A2.1	5	5	4	0.4	0.2	0.1	0.1	3	9
A2.2	4	5	4	0.4	0.2	0.1	0.1	3	9
A3.1	3	3	4	0.5	0.2	0.1	0.1	5	9
A3.2	3	3	4	0.5	0.2	0.1	0.1	5	9
A3.3	3	3	4	0.5	0.2	0.1	0.1	5	9
A3.4	2	2	4	0.5	0.2	0.1	0.1	5	9
A3.5	5	5	4	0.4	0.3	0.1	0.1	3	9
A4.1	2	5	3	0.4	0.1	0.1	0.1	2	9
A4.2	2	5	3	0.4	0.1	0.1	0.1	2	9
A4.3	3	5	3	0.4	0.1	0.1	0.1	2	9
A4.4	3	5	3	0.4	0.1	0.1	0.1	2	9
B1.1	3	3	4	0.4	0.1	0.1	0.1	2	9
B1.2	3	3	4	0.4	0.3	0.1	0.1	3	9
B1.3	3	3	4	0.4	0.3	0.1	0.1	3	9
B2.1	3	3	4	0.4	0.3	0.1	0.1	3	9
B2.2	3	3	4	0.4	0.3	0.1	0.1	3	9
B2.3	3	3	3	0.4	0.3	0.1	0.1	3	9
B2.4	3	3	4	0.4	0.3	0.1	0.1	3	9
B3.1	3	3	4	0.4	0.3	0.1	0.1	3	9
B3.2	3	3	4	0.3	0.3	0.1	0.1	3	9
B3.3	3	3	4	0.3	0.3	0.1	0.1	3	9
C1.1	3	3	4	0.3	0.2	0.1	0.1	3	9
C1.2	3	3	4	0.3	0.2	0.1	0.1	3	9
C2.1	4	4	4	0.3	0.2	0.1	0.1	3	9
C2.2	4	4	5	0.3	0.2	0.1	0.1	3	9
C2.3	4	4	5	0.3	0.2	0.1	0.1	3	9
C2.4	4	5	5	0.5	0.2	0.1	0.1	4	9
C2.5	4	5	5	0.5	0.2	0.1	0.1	4	9
C2.6	4	4	4	0.4	0.2	0.1	0.1	3	9
C3.1	4	4	4	0.4	0.2	0.1	0.1	3	9
C3.2	4	4	4	0.4	0.2	0.1	0.1	3	9
C4.1	3	3	4	0.3	0.1	0.1	0.1	2	9
C4.2	2	3	4	0.3	0.1	0.1	0.1	2	9
C5.1	3	3	4	0.3	0.1	0.1	0.1	3	9
C5.2	4	4	3	0.3	0.1	0.1	0.1	3	9
C5.3	2	3	3	0.3	0.1	0.1	0.1	3	9
A1.1	4	4	4	0.5	0.3	0.1	0.1	3	10
A1.2	5	5	5	0.5	0.3	0.1	0.1	5	10
A1.3	5	5	5	0.5	0.3	0.1	0.1	5	10
A2.1	3	3	3	0.5	0.3	0.1	0.1	3	10
A2.2	3	3	3	0.5	0.3	0.1	0.1	3	10
A3.1	5	5	5	0.5	0.3	0.1	0.1	5	10
A3.2	5	5	5	0.5	0.3	0.1	0.1	5	10
A3.3	5	5	5	0.5	0.3	0.1	0.1	5	10
A3.4	5	5	5	0.5	0.3	0.1	0.1	5	10
A3.5	5	5	5	0.5	0.3	0.1	0.1	5	10
A4.1	5	5	5	0.5	0.3	0.1	0.1	5	10
A4.2	5	5	5	0.5	0.3	0.1	0.1	5	10
A4.3	4	4	4	0.5	0.3	0.1	0.1	4	10
A4.4	5	5	5	0.5	0.3	0.1	0.1	5	10
B1.1	3	3	3	0.5	0.3	0.1	0.1	3	10
B1.2	3	3	3	0.5	0.3	0.1	0.1	3	10
B1.3	4	4	4	0.5	0.3	0.1	0.1	4	10
B2.1	5	5	5	0.5	0.3	0.1	0.1	5	10
B2.2	5	5	5	0.5	0.3	0.1	0.1	5	10
B2.3	3	3	3	0.5	0.3	0.1	0.1	3	10
B2.4	2	2	2	0.4	0.2	0.1	0.1	2	10
B3.1	3	3	3	0.5	0.3	0.1	0.1	3	10
B3.2	4	4	4	0.5	0.3	0.1	0.1	4	10
B3.3	4	4	4	0.5	0.3	0.1	0.1	4	10
C1.1	4	4	4	0.5	0.3	0.1	0.1	4	10
C1.2	5	5	5	0.5	0.3	0.1	0.1	5	10
C2.1	4	4	4	0.5	0.3	0.1	0.1	4	10
C2.2	4	4	4	0.5	0.3	0.1	0.1	4	10
C2.3	3	3	3	0.5	0.3	0.1	0.1	3	10
C2.4	5	5	4	0.5	0.3	0.1	0.1	5	10
C2.5	4	4	4	0.5	0.3	0.1	0.1	4	10
C2.6	5	5	5	0.5	0.3	0.1	0.1	5	10
C3.1	5	5	5	0.5	0.3	0.1	0.1	5	10
C3.2	5	5	5	0.5	0.3	0.1	0.1	5	10
C4.1	5	5	5	0.5	0.3	0.1	0.1	5	10
C4.2	3	3	3	0.5	0.3	0.1	0.1	3	10
C5.1	5	5	5	0.5	0.3	0.1	0.1	5	10
C5.2	5	5	5	0.5	0.3	0.1	0.1	5	10
C5.3	5	5	5	0.5	0.3	0.1	0.1	5	10
A1.1	5	5	5	0.5	0.3	0.1	0.1	5	25
A1.2	5	5	5	0.5	0.3	0.1	0.1	5	25
A1.3	5	5	5	0.5	0.3	0.1	0.1	4	25
A2.1	5	5	5	0.5	0.3	0.1	0.1	4	25
A2.2	4	4	4	0.5	0.3	0.1	0.1	4	25
A3.1	4	4	5	0.5	0.3	0.1	0.1	4	25
A3.2	4	4	5	0.5	0.3	0.1	0.1	4	25
A3.3	4	4	5	0.5	0.3	0.1	0.1	4	25
A3.4	5	4	5	0.5	0.3	0.1	0.1	4	25
A3.5	5	5	5	0.5	0.3	0.1	0.1	5	25
A4.1	5	5	5	0.5	0.3	0.1	0.1	4	25
A4.2	4	4	5	0.4	0.2	0.1	0.1	4	25
A4.3	4	4	5	0.4	0.2	0.1	0.1	4	25
A4.4	5	5	5	0.5	0.3	0.1	0.1	5	25
B1.1	4	4	5	0.4	0.2	0.1	0.1	4	25
B1.2	3	3	5	0.4	0.2	0.1	0.1	3	25
B1.3	4	4	5	0.4	0.2	0.1	0.1	4	25
B2.1	4	4	5	0.4	0.2	0.1	0.1	4	25
B2.2	4	4	5	0.4	0.2	0.1	0.1	4	25
B2.3	4	4	5	0.4	0.2	0.1	0.1	4	25
B2.4	4	4	5	0.4	0.2	0.1	0.1	4	25
B3.1	4	3	5	0.4	0.2	0.1	0.1	3	25
B3.2	4	4	5	0.4	0.2	0.1	0.1	4	25
B3.3	4	4	5	0.4	0.2	0.1	0.1	4	25
C1.1	4	4	5	0.4	0.2	0.1	0.1	4	25
C1.2	4	4	5	0.4	0.2	0.1	0.1	4	25
C2.1	5	5	5	0.5	0.3	0.1	0.1	5	25
C2.2	5	5	5	0.5	0.2	0.1	0.1	5	25
C2.3	5	5	5	0.5	0.3	0.1	0.1	5	25
C2.4	5	5	5	0.5	0.2	0.1	0.1	5	25
C2.5	4	5	5	0.5	0.2	0.1	0.1	5	25
C2.6	5	5	5	0.5	0.2	0.1	0.1	5	25
C3.1	5	4	5	0.5	0.2	0.1	0.1	4	25
C3.2	5	4	5	0.5	0.2	0.1	0.1	4	25
C4.1	5	4	4	0.4	0.2	0.1	0.1	4	25
C4.2	5	4	4	0.4	0.2	0.1	0.1	4	25
C5.1	5	5	5	0.5	0.3	0.1	0.1	5	25
C5.2	5	4	5	0.5	0.2	0.1	0.1	4	25
C5.3	5	4	5	0.5	0.2	0.1	0.1	4	25
A1.1	5	5	4	0.5	0.3	0.1	0.1	4	18
A1.2	5	5	4	0.5	0.3	0.1	0.1	4	18
A1.3	5	5	4	0.5	0.3	0.1	0.1	4	18
A2.1	4	5	4	0.4	0.2	0.1	0.1	4	18
A2.2	4	4	3	0.5	0.3	0.1	0.1	4	18
A3.1	5	5	5	0.5	0.3	0.1	0.1	5	18
A3.2	5	5	5	0.5	0.3	0.1	0.1	5	18
A3.3	5	5	5	0.5	0.3	0.1	0.1	5	18
A3.4	5	5	5	0.5	0.3	0.1	0.1	5	18
A3.5	5	5	5	0.5	0.3	0.1	0.1	5	18
A4.1	5	5	5	0.5	0.3	0.1	0.1	5	18
A4.2	5	5	4	0.5	0.3	0.1	0.1	5	18
A4.3	5	5	5	0.5	0.3	0.1	0.1	5	18
A4.4	5	5	5	0.5	0.3	0.1	0.1	5	18
B1.1	5	4	4	0.5	0.2	0.1	0.1	3	18
B1.2	4	4	4	0.5	0.2	0.1	0.1	3	18
B1.3	5	5	5	0.5	0.3	0.1	0.1	5	18
B2.1	5	4	4	0.5	0.2	0.1	0.1	3	18
B2.2	4	4	4	0.5	0.3	0.1	0.1	3	18
B2.3	5	5	4	0.5	0.3	0.1	0.1	4	18
B2.4	5	5	5	0.5	0.3	0.1	0.1	5	18
B3.1	5	5	5	0.5	0.3	0.1	0.1	5	18
B3.2	5	5	5	0.5	0.3	0.1	0.1	5	18
B3.3	5	5	5	0.5	0.3	0.1	0.1	5	18
C1.1	4	3	4	0.4	0.2	0.1	0.1	3	18
C1.2	4	4	4	0.5	0.2	0.1	0.1	4	18
C2.1	5	4	4	0.5	0.3	0.1	0.1	5	18
C2.2	5	5	4	0.5	0.3	0.1	0.1	5	18
C2.3	5	5	4	0.5	0.3	0.1	0.1	5	18
C2.4	5	5	4	0.5	0.3	0.1	0.1	5	18
C2.5	5	5	5	0.5	0.3	0.1	0.1	5	18
C2.6	5	5	5	0.5	0.3	0.1	0.1	5	18
C3.1	4	4	3	0.4	0.2	0.1	0.1	4	18
C3.2	4	4	4	0.5	0.3	0.1	0.1	4	18
C4.1	5	5	4	0.5	0.3	0.1	0.1	4	18
C4.2	4	4	4	0.5	0.3	0.1	0.1	4	18
C5.1	5	5	3	0.5	0.3	0.1	0.1	5	18
C5.2	5	5	3	0.5	0.3	0.1	0.1	5	18
C5.3	4	4	4	0.5	0.2	0.1	0.1	5	18
A1.1	5	5	4	0.5	0.3	0.1	0.1	5	28
A1.2	5	5	2	0.4	0.3	0.1	0.1	5	28
A1.3	5	5	5	0.5	0.3	0.1	0.1	5	28
A2.1	5	5	5	0.5	0.3	0.1	0.1	5	28
A2.2	5	5	2	0.5	0.3	0.1	0.1	5	28
A3.1	5	4	5	0.5	0.3	0.1	0.1	5	28
A3.2	5	5	5	0.5	0.3	0.1	0.1	5	28
A3.3	5	4	5	0.5	0.3	0.1	0.1	5	28
A3.4	5	5	5	0.5	0.3	0.1	0.1	5	28
A3.5	5	5	5	0.5	0.3	0.1	0.1	5	28
A4.1	5	5	5	0.5	0.3	0.1	0.1	5	28
A4.2	5	3	3	0.4	0.2	0.1	0.1	3	28
A4.3	5	5	5	0.5	0.3	0.1	0.1	5	28
A4.4	5	5	5	0.5	0.3	0.1	0.1	5	28
B1.1	4	4	5	0.5	0.3	0.1	0.1	5	28
B1.2	5	5	5	0.5	0.3	0.1	0.1	5	28
B1.3	4	5	5	0.5	0.3	0.1	0.1	5	28
B2.1	5	5	5	0.5	0.3	0.1	0.1	5	28
B2.2	5	5	5	0.5	0.3	0.1	0.1	5	28
B2.3	5	4	4	0.5	0.3	0.1	0.1	5	28
B2.4	5	5	5	0.5	0.3	0.1	0.1	5	28
B3.1	5	5	5	0.5	0.2	0.1	0.1	4	28
B3.2	5	5	5	0.5	0.3	0.1	0.1	5	28
B3.3	3	3	5	0.5	0.1	0.1	0.1	4	28
C1.1	4	4	3	0.5	0.3	0.1	0.1	5	28
C1.2	4	4	3	0.5	0.3	0.1	0.1	5	28
C2.1	5	5	3	0.5	0.3	0.1	0.1	5	28
C2.2	5	5	5	0.5	0.3	0.1	0.1	5	28
C2.3	5	5	3	0.5	0.3	0.1	0.1	5	28
C2.4	5	5	4	0.5	0.3	0.1	0.1	5	28
C2.5	5	5	5	0.5	0.3	0.1	0.1	5	28
C2.6	5	5	5	0.5	0.3	0.1	0.1	5	28
C3.1	5	5	3	0.5	0.3	0.1	0.1	5	28
C3.2	3	3	3	0.5	0.3	0.1	0.1	5	28
C4.1	5	5	4	0.5	0.3	0.1	0.1	5	28
C4.2	5	5	4	0.5	0.1	0.1	0.1	3	28
C5.1	5	5	5	0.5	0.3	0.1	0.1	5	28
C5.2	5	5	5	0.5	0.3	0.1	0.1	5	28
C5.3	5	5	4	0.5	0.2	0.1	0.1	5	28
